# Supplementary material for: Bacterial effectors mediate kinase reprogramming through mimicry of conserved eukaryotic motifs
Source: EMBO Rep. 2025 May 12;26(14):3529–53. doi: 10.1038/s44319-025-00472-y (PMC12287357; doi:10.1038/s44319-025-00472-y)
Supplement: Supplementary file 3 — Source data Fig. 1 [file 44319_2025_472_MOESM3_ESM.zip]

Archive with 62 entries (53 files):
- Figure 1/
- __MACOSX/._Figure 1
- Figure 1/.DS_Store
- __MACOSX/Figure 1/._.DS_Store
- Figure 1/1B/
- __MACOSX/Figure 1/._1B
- Figure 1/1D/
- __MACOSX/Figure 1/._1D
- Figure 1/1C/
- __MACOSX/Figure 1/._1C
- Figure 1/1B/.DS_Store
- __MACOSX/Figure 1/1B/._.DS_Store
- Figure 1/1B/1B_readme.pptx
- __MACOSX/Figure 1/1B/._1B_readme.pptx
- Figure 1/1B/Ladder+pTyrosine/
- __MACOSX/Figure 1/1B/._Ladder+pTyrosine
- Figure 1/1B/Ladder+GFP/
- __MACOSX/Figure 1/1B/._Ladder+GFP
- Figure 1/1B/Ladder+GSK3/
- __MACOSX/Figure 1/1B/._Ladder+GSK3
- Figure 1/1D/1D CD_analysis.xlsx
- __MACOSX/Figure 1/1D/._1D CD_analysis.xlsx
- Figure 1/1C/Ladder+GSK3+GFP_Overlay/
- __MACOSX/Figure 1/1C/._Ladder+GSK3+GFP_Overlay
- Figure 1/1C/.DS_Store
- __MACOSX/Figure 1/1C/._.DS_Store
- Figure 1/1C/Ladder+STAT3+GSK3+GFP/
- __MACOSX/Figure 1/1C/._Ladder+STAT3+GSK3+GFP
- Figure 1/1C/1C_readme.pptx
- __MACOSX/Figure 1/1C/._1C_readme.pptx
- Figure 1/1B/Ladder+pTyrosine/LadderpTyrosineMembrane.tif
- __MACOSX/Figure 1/1B/Ladder+pTyrosine/._LadderpTyrosineMembrane.tif
- Figure 1/1B/Ladder+pTyrosine/LadderpTyrosine_composite.tif
- __MACOSX/Figure 1/1B/Ladder+pTyrosine/._LadderpTyrosine_composite.tif
- Figure 1/1B/Ladder+pTyrosine/LadderpTyrosineChemi.tif
- __MACOSX/Figure 1/1B/Ladder+pTyrosine/._LadderpTyrosineChemi.tif
- Figure 1/1B/Ladder+GFP/LadderGFPChemi.tif
- __MACOSX/Figure 1/1B/Ladder+GFP/._LadderGFPChemi.tif
- Figure 1/1B/Ladder+GFP/LadderGFP_composite.tif
- __MACOSX/Figure 1/1B/Ladder+GFP/._LadderGFP_composite.tif
- Figure 1/1B/Ladder+GFP/LadderGFPMembrane.tif
- __MACOSX/Figure 1/1B/Ladder+GFP/._LadderGFPMembrane.tif
- Figure 1/1B/Ladder+GSK3/LadderGSK3Membrane.tif
- __MACOSX/Figure 1/1B/Ladder+GSK3/._LadderGSK3Membrane.tif
- Figure 1/1B/Ladder+GSK3/LadderGSK3_composite.tif
- __MACOSX/Figure 1/1B/Ladder+GSK3/._LadderGSK3_composite.tif
- Figure 1/1B/Ladder+GSK3/LadderGSK3Chemi.tif
- __MACOSX/Figure 1/1B/Ladder+GSK3/._LadderGSK3Chemi.tif
- Figure 1/1C/Ladder+GSK3+GFP_Overlay/LadderGSK3GFP_OverlayMembrane.tif
- __MACOSX/Figure 1/1C/Ladder+GSK3+GFP_Overlay/._LadderGSK3GFP_OverlayMembrane.tif
- Figure 1/1C/Ladder+GSK3+GFP_Overlay/LadderGSK3GFP_Overlay_composite.tif
- __MACOSX/Figure 1/1C/Ladder+GSK3+GFP_Overlay/._LadderGSK3GFP_Overlay_composite.tif
- Figure 1/1C/Ladder+GSK3+GFP_Overlay/LadderGSK3GFP_OverlayChemi.tif
- __MACOSX/Figure 1/1C/Ladder+GSK3+GFP_Overlay/._LadderGSK3GFP_OverlayChemi.tif
- Figure 1/1C/Ladder+STAT3+GSK3+GFP/.DS_Store
- __MACOSX/Figure 1/1C/Ladder+STAT3+GSK3+GFP/._.DS_Store
- Figure 1/1C/Ladder+STAT3+GSK3+GFP/LadderSTAT3GSK3GFP_composite.tif
- __MACOSX/Figure 1/1C/Ladder+STAT3+GSK3+GFP/._LadderSTAT3GSK3GFP_composite.tif
- Figure 1/1C/Ladder+STAT3+GSK3+GFP/LadderSTAT3GSK3GFPMembrane.tif
- __MACOSX/Figure 1/1C/Ladder+STAT3+GSK3+GFP/._LadderSTAT3GSK3GFPMembrane.tif
- Figure 1/1C/Ladder+STAT3+GSK3+GFP/LadderSTAT3GSK3GFPChemi.tif
- __MACOSX/Figure 1/1C/Ladder+STAT3+GSK3+GFP/._LadderSTAT3GSK3GFPChemi.tif
