# Supplementary material for: Bacterial effectors mediate kinase reprogramming through mimicry of conserved eukaryotic motifs
Source: EMBO Rep. 2025 May 12;26(14):3529–53. doi: 10.1038/s44319-025-00472-y (PMC12287357; doi:10.1038/s44319-025-00472-y)
Supplement: Supplementary file 3 — Source data Fig. 1 [file 44319_2025_472_MOESM3_ESM.zip › Figure 1/1D/1D CD_analysis.xlsx]

## Sheet: baseline
TITLE	baseline
DATA TYPE
ORIGIN	JASCO
OWNER
DATE	2009-11-21
TIME	13:49:34
SPECTROMETER/DATA SYSTEM
LOCALE	2057
RESOLUTION
DELTAX	-0.2
XUNITS	NANOMETERS
YUNITS	CD [mdeg]
Y2UNITS	HT [V]
FIRSTX	260
LASTX	180
NPOINTS	401
FIRSTY	-0.38122
MAXY	19.7171
MINY	-3.51501
XYDATA
260	-0.381222	241.055
259.8	-0.405455	241.182
259.6	-0.422935	241.313
259.4	-0.41752	241.443
259.2	-0.41402	241.573
259	-0.386293	241.701
258.8	-0.36105	241.829
258.6	-0.366414	241.957
258.4	-0.354747	242.091
258.2	-0.375992	242.225
258	-0.383812	242.354
257.8	-0.376938	242.485
257.6	-0.392729	242.606
257.4	-0.399948	242.728
257.2	-0.392845	242.852
257	-0.38826	242.978
256.8	-0.379401	243.103
256.6	-0.375684	243.228
256.4	-0.430742	243.35
256.2	-0.446455	243.467
256	-0.46024	243.589
255.8	-0.449375	243.71
255.6	-0.384578	243.832
255.4	-0.373495	243.958
255.2	-0.394799	244.082
255	-0.386645	244.207
254.8	-0.428956	244.333
254.6	-0.406674	244.458
254.4	-0.381877	244.585
254.2	-0.400225	244.713
254	-0.383072	244.844
253.8	-0.429768	244.974
253.6	-0.448973	245.101
253.4	-0.453387	245.228
253.2	-0.445207	245.352
253	-0.396377	245.473
252.8	-0.387495	245.589
252.6	-0.393363	245.707
252.4	-0.425913	245.829
252.2	-0.460708	245.952
252	-0.473605	246.081
251.8	-0.470418	246.205
251.6	-0.449051	246.327
251.4	-0.402822	246.448
251.2	-0.379824	246.565
251	-0.320777	246.688
250.8	-0.296083	246.814
250.6	-0.324167	246.941
250.4	-0.352103	247.067
250.2	-0.406418	247.197
250	-0.41939	247.32
249.8	-0.424281	247.437
249.6	-0.421011	247.557
249.4	-0.384065	247.675
249.2	-0.405213	247.793
249	-0.42512	247.915
248.8	-0.427352	248.037
248.6	-0.437518	248.157
248.4	-0.424711	248.275
248.2	-0.387757	248.387
248	-0.369917	248.497
247.8	-0.32553	248.61
247.6	-0.287434	248.728
247.4	-0.332959	248.85
247.2	-0.37814	248.978
247	-0.438534	249.106
246.8	-0.461857	249.236
246.6	-0.426625	249.365
246.4	-0.378671	249.495
246.2	-0.374917	249.63
246	-0.390194	249.766
245.8	-0.409056	249.902
245.6	-0.407242	250.037
245.4	-0.39499	250.167
245.2	-0.41065	250.295
245	-0.385706	250.425
244.8	-0.403237	250.558
244.6	-0.388781	250.703
244.4	-0.395664	250.847
244.2	-0.412355	250.992
244	-0.381602	251.139
243.8	-0.407996	251.279
243.6	-0.393848	251.422
243.4	-0.369242	251.567
243.2	-0.409831	251.714
243	-0.410081	251.863
242.8	-0.38461	252.016
242.6	-0.38825	252.166
242.4	-0.391221	252.315
242.2	-0.3746	252.472
242	-0.402382	252.629
241.8	-0.404636	252.792
241.6	-0.414052	252.962
241.4	-0.416856	253.129
241.2	-0.412479	253.296
241	-0.407122	253.465
240.8	-0.362862	253.636
240.6	-0.357421	253.81
240.4	-0.361389	253.987
240.2	-0.325576	254.168
240	-0.369962	254.35
239.8	-0.394736	254.536
239.6	-0.389471	254.726
239.4	-0.440324	254.913
239.2	-0.423336	255.1
239	-0.381441	255.289
238.8	-0.380586	255.484
238.6	-0.295748	255.689
238.4	-0.251723	255.897
238.2	-0.283157	256.108
238	-0.263609	256.318
237.8	-0.33061	256.528
237.6	-0.353462	256.745
237.4	-0.362144	256.963
237.2	-0.372174	257.184
237	-0.341604	257.406
236.8	-0.37824	257.634
236.6	-0.340933	257.864
236.4	-0.328686	258.096
236.2	-0.330176	258.33
236	-0.299591	258.561
235.8	-0.299957	258.791
235.6	-0.287526	259.024
235.4	-0.326754	259.257
235.2	-0.326146	259.496
235	-0.299231	259.739
234.8	-0.327339	259.981
234.6	-0.322304	260.226
234.4	-0.279396	260.473
234.2	-0.302321	260.72
234	-0.342384	260.973
233.8	-0.375935	261.231
233.6	-0.434369	261.485
233.4	-0.471979	261.737
233.2	-0.486671	261.99
233	-0.45014	262.25
232.8	-0.43164	262.512
232.6	-0.418748	262.778
232.4	-0.419988	263.044
232.2	-0.44141	263.306
232	-0.437354	263.568
231.8	-0.445708	263.836
231.6	-0.413651	264.114
231.4	-0.422283	264.394
231.2	-0.446806	264.672
231	-0.417335	264.95
230.8	-0.428035	265.219
230.6	-0.37426	265.488
230.4	-0.393371	265.76
230.2	-0.40042	266.04
230	-0.414236	266.331
229.8	-0.445327	266.623
229.6	-0.409328	266.928
229.4	-0.397994	267.244
229.2	-0.380318	267.565
229	-0.375472	267.897
228.8	-0.350766	268.232
228.6	-0.382565	268.563
228.4	-0.409251	268.896
228.2	-0.428776	269.232
228	-0.436281	269.572
227.8	-0.40612	269.916
227.6	-0.362528	270.262
227.4	-0.398028	270.599
227.2	-0.390072	270.939
227	-0.36873	271.279
226.8	-0.434926	271.618
226.6	-0.406053	271.964
226.4	-0.411599	272.309
226.2	-0.441746	272.653
226	-0.48014	273.006
225.8	-0.491242	273.364
225.6	-0.470335	273.735
225.4	-0.455636	274.118
225.2	-0.357029	274.503
225	-0.328737	274.894
224.8	-0.329258	275.278
224.6	-0.354052	275.66
224.4	-0.376176	276.048
224.2	-0.39235	276.436
224	-0.418283	276.832
223.8	-0.433897	277.23
223.6	-0.46089	277.629
223.4	-0.49595	278.033
223.2	-0.500093	278.442
223	-0.454377	278.864
222.8	-0.414039	279.29
222.6	-0.331855	279.722
222.4	-0.287797	280.155
222.2	-0.321665	280.585
222	-0.367026	281.019
221.8	-0.409262	281.456
221.6	-0.438116	281.901
221.4	-0.39238	282.353
221.2	-0.366195	282.808
221	-0.391551	283.265
220.8	-0.393231	283.728
220.6	-0.430997	284.2
220.4	-0.404991	284.68
220.2	-0.364958	285.16
220	-0.36832	285.638
219.8	-0.415795	286.117
219.6	-0.400445	286.6
219.4	-0.420514	287.094
219.2	-0.389829	287.594
219	-0.368219	288.097
218.8	-0.40136	288.595
218.6	-0.39585	289.099
218.4	-0.398216	289.604
218.2	-0.428662	290.117
218	-0.417557	290.638
217.8	-0.380518	291.159
217.6	-0.423183	291.674
217.4	-0.387151	292.196
217.2	-0.311307	292.721
217	-0.330852	293.258
216.8	-0.362194	293.797
216.6	-0.398584	294.333
216.4	-0.458037	294.866
216.2	-0.462593	295.4
216	-0.387068	295.944
215.8	-0.385175	296.496
215.6	-0.376155	297.056
215.4	-0.393505	297.612
215.2	-0.386795	298.165
215	-0.370508	298.714
214.8	-0.382462	299.266
214.6	-0.439906	299.817
214.4	-0.502857	300.368
214.2	-0.512879	300.928
214	-0.497035	301.489
213.8	-0.459718	302.064
213.6	-0.470511	302.653
213.4	-0.433194	303.257
213.2	-0.399119	303.871
213	-0.389647	304.483
212.8	-0.335245	305.099
212.6	-0.29767	305.713
212.4	-0.305928	306.33
212.2	-0.357618	306.956
212	-0.28447	307.584
211.8	-0.327926	308.206
211.6	-0.353496	308.825
211.4	-0.321109	309.441
211.2	-0.404185	310.062
211	-0.447675	310.692
210.8	-0.472336	311.323
210.6	-0.443903	311.95
210.4	-0.460534	312.571
210.2	-0.441522	313.191
210	-0.393391	313.819
209.8	-0.389902	314.457
209.6	-0.441051	315.095
209.4	-0.445973	315.733
209.2	-0.477634	316.366
209	-0.442187	317.002
208.8	-0.358907	317.646
208.6	-0.295287	318.292
208.4	-0.245601	318.936
208.2	-0.306255	319.578
208	-0.363929	320.218
207.8	-0.382727	320.86
207.6	-0.396233	321.511
207.4	-0.411229	322.165
207.2	-0.411724	322.817
207	-0.478911	323.464
206.8	-0.499405	324.107
206.6	-0.505772	324.749
206.4	-0.468493	325.403
206.2	-0.401284	326.062
206	-0.441654	326.719
205.8	-0.476259	327.378
205.6	-0.496496	328.034
205.4	-0.47782	328.692
205.2	-0.48185	329.356
205	-0.462361	330.025
204.8	-0.51685	330.687
204.6	-0.60504	331.353
204.4	-0.579032	332.024
204.2	-0.627713	332.699
204	-0.600164	333.388
203.8	-0.696656	334.081
203.6	-0.531956	334.787
203.4	-0.383029	335.49
203.2	-0.32784	336.196
203	-0.180292	336.92
202.8	-0.203453	337.656
202.6	-0.232958	338.413
202.4	-0.334627	339.184
202.2	-0.430161	339.966
202	-0.553423	340.76
201.8	-0.573109	341.58
201.6	-0.534234	342.42
201.4	-0.483982	343.281
201.2	-0.433519	344.162
201	-0.482766	345.055
200.8	-0.455967	345.972
200.6	-0.498423	346.913
200.4	-0.405954	347.884
200.2	-0.384847	348.878
200	-0.408864	349.897
199.8	-0.353903	350.946
199.6	-0.441054	352.022
199.4	-0.543001	353.137
199.2	-0.533603	354.295
199	-0.642176	355.49
198.8	-0.756799	356.724
198.6	-0.647005	358.001
198.4	-0.61728	359.322
198.2	-0.530509	360.701
198	-0.306658	362.137
197.8	-0.348931	363.625
197.6	-0.270389	365.172
197.4	-0.148474	366.781
197.2	-0.312101	368.451
197	-0.31232	370.206
196.8	-0.48915	372.034
196.6	-0.589422	373.939
196.4	-0.45984	375.922
196.2	-0.358182	377.982
196	-0.218101	380.13
195.8	-0.322156	382.371
195.6	-0.441986	384.719
195.4	-0.605157	387.173
195.2	-0.604761	389.735
195	-0.646068	392.406
194.8	-0.683678	395.239
194.6	-0.572164	398.269
194.4	-0.533252	401.506
194.2	-0.480397	404.952
194	-0.455515	408.584
193.8	-0.393777	412.388
193.6	-0.278354	416.372
193.4	-0.2807	420.555
193.2	-0.177682	424.955
193	0.00619531	429.561
192.8	-0.16473	434.365
192.6	-0.189896	439.387
192.4	-0.0224175	444.639
192.2	-0.25062	450.124
192	-0.137547	455.891
191.8	-0.301421	461.916
191.6	-0.308486	468.222
191.4	-0.163489	474.823
191.2	-0.336835	481.714
191	-0.667875	488.923
190.8	-0.406609	496.477
190.6	-0.44731	504.332
190.4	-0.724556	512.492
190.2	-0.312155	520.991
190	0.277382	529.862
189.8	-0.253546	539.098
189.6	-0.530805	548.77
189.4	-0.575012	558.905
189.2	-1.60201	569.481
189	-1.44947	580.607
188.8	-1.41603	592.31
188.6	-2.01502	604.617
188.4	-2.39546	617.593
188.2	-3.51501	631.205
188	-1.76182	645.568
187.8	-1.77858	660.572
187.6	-1.42805	676.343
187.4	-0.161557	692.982
187.2	-0.888415	710.375
187	1.32439	728.545
186.8	3.55624	747.328
186.6	1.04656	766.519
186.4	-0.250549	786.261
186.2	0.941877	806.583
186	2.45981	827.216
185.8	5.09618	847.874
185.6	11.069	868.31
185.4	6.15251	887.51
185.2	0.432645	905.246
185	6.08265	921.384
184.8	8.42074	932.936
184.6	19.7171	935.405
184.4	19.3148	935.3
184.2	18.1268	921.537
184	11.2237	912.976
183.8	2.19877	917.314
183.6	2.74985	922.23
183.4	-2.10724	939.028
183.2	0.147878	956.777
183	-3.25321	963.571
182.8	1.92311	970.561
182.6	0.814614	974.523
182.4	0.283992	974.724
182.2	-0.810056	974.669
182	-2.97431	974.581
181.8	-1.44732	974.626
181.6	4.90927	974.891
181.4	4.40599	974.88
181.2	5.2116	974.888
181	8.38669	975.02
180.8	3.01086	974.8
180.6	-0.693685	974.662
180.4	3.09666	974.836
180.2	1.80476	974.791
180	2.48319	974.842
##### Extended Information
[Comments]
Sample name	baseline
Comment
User
Division
Company	Francis Crick Institute
[Detailed Information]
Creation date	2021-11-09 14:49:00
Data array type	Linear data array * 2
Horizontal axis	Wavelength [nm]
Vertical axis(1)	CD [mdeg]
Vertical axis(2)	HT [V]
Start	260 nm
End	180 nm
Data interval	0.2 nm
Data points	401
[Measurement Information]
Instrument name	J-815
Model name	J-815
Serial No.	B059861168
Accessory	CDF-426S
Accessory S/N	C016161183
Temperature	20.00 C
Control sonsor	Holder
Monitor sensor	Holder
Start Mode	Start immediately
Cell length	10 mm
Measurement date	2021-11-09 14:49:00
Photometric mode	CD, HT
Measure range	260 - 180 nm
Data pitch	0.2 nm
Sensitivity	Standard
D.I.T.	0.25 sec
Bandwidth	2.00 nm
Start mode	Immediately
Scanning speed	200 nm/min
Baseline correction	None
Shutter control	Auto
CD detector	PMT
PMT voltage	Auto
Accumulations	25

## Sheet: HisSteEdN20
TITLE	HisSteEdN20
DATA TYPE
ORIGIN	JASCO
OWNER
DATE	2021-11-21
TIME	14:25:32
SPECTROMETER/DATA SYSTEM
LOCALE	2057
RESOLUTION
DELTAX	-0.2
XUNITS	NANOMETERS
YUNITS	CD [mdeg]
Y2UNITS	HT [V]
FIRSTX	260
LASTX	180
NPOINTS	401
FIRSTY	-0.3808
MAXY	15.5127
MINY	-24.5919
XYDATA
260	-0.380795	241.434
259.8	-0.354419	241.565
259.6	-0.391476	241.697
259.4	-0.427114	241.832
259.2	-0.436047	241.967
259	-0.460172	242.098
258.8	-0.44525	242.228
258.6	-0.412937	242.351
258.4	-0.401773	242.478
258.2	-0.399999	242.602
258	-0.376595	242.724
257.8	-0.383131	242.849
257.6	-0.389994	242.969
257.4	-0.387537	243.092
257.2	-0.375812	243.211
257	-0.385618	243.334
256.8	-0.408816	243.452
256.6	-0.403333	243.572
256.4	-0.398513	243.693
256.2	-0.406331	243.812
256	-0.375813	243.941
255.8	-0.390755	244.065
255.6	-0.415904	244.193
255.4	-0.452589	244.323
255.2	-0.475367	244.449
255	-0.46426	244.571
254.8	-0.477878	244.691
254.6	-0.451595	244.818
254.4	-0.45623	244.946
254.2	-0.465975	245.079
254	-0.431693	245.213
253.8	-0.443728	245.339
253.6	-0.449275	245.458
253.4	-0.426082	245.574
253.2	-0.424967	245.693
253	-0.433166	245.816
252.8	-0.452376	245.94
252.6	-0.445312	246.068
252.4	-0.468574	246.196
252.2	-0.480844	246.325
252	-0.454868	246.449
251.8	-0.455164	246.57
251.6	-0.45098	246.69
251.4	-0.447711	246.809
251.2	-0.415119	246.934
251	-0.422395	247.059
250.8	-0.450124	247.188
250.6	-0.458735	247.317
250.4	-0.481081	247.435
250.2	-0.475801	247.562
250	-0.478402	247.68
249.8	-0.462269	247.803
249.6	-0.491156	247.941
249.4	-0.534823	248.071
249.2	-0.531354	248.199
249	-0.540148	248.322
248.8	-0.568436	248.433
248.6	-0.577679	248.543
248.4	-0.590547	248.663
248.2	-0.642963	248.784
248	-0.676736	248.908
247.8	-0.638563	249.033
247.6	-0.640938	249.159
247.4	-0.61949	249.287
247.2	-0.61815	249.419
247	-0.624118	249.557
246.8	-0.637366	249.699
246.6	-0.67056	249.837
246.4	-0.693479	249.977
246.2	-0.743248	250.116
246	-0.768798	250.253
245.8	-0.76053	250.392
245.6	-0.760374	250.533
245.4	-0.719798	250.677
245.2	-0.748342	250.822
245	-0.787623	250.968
244.8	-0.815504	251.117
244.6	-0.865008	251.266
244.4	-0.835459	251.417
244.2	-0.847987	251.566
244	-0.835901	251.721
243.8	-0.842861	251.876
243.6	-0.872072	252.035
243.4	-0.872445	252.2
243.2	-0.897151	252.365
243	-0.925218	252.529
242.8	-0.960027	252.7
242.6	-0.964533	252.869
242.4	-0.980402	253.04
242.2	-1.00721	253.223
242	-1.01921	253.4
241.8	-1.05608	253.581
241.6	-1.05871	253.769
241.4	-1.07014	253.958
241.2	-1.08868	254.156
241	-1.13913	254.363
240.8	-1.2146	254.57
240.6	-1.22162	254.78
240.4	-1.2384	254.984
240.2	-1.22431	255.19
240	-1.21116	255.404
239.8	-1.26267	255.631
239.6	-1.323	255.861
239.4	-1.38215	256.098
239.2	-1.44028	256.331
239	-1.4957	256.564
238.8	-1.56485	256.806
238.6	-1.57915	257.052
238.4	-1.60777	257.306
238.2	-1.63767	257.565
238	-1.6537	257.823
237.8	-1.71805	258.091
237.6	-1.76466	258.373
237.4	-1.81423	258.663
237.2	-1.90004	258.953
237	-1.94866	259.247
236.8	-2.04299	259.541
236.6	-2.07083	259.835
236.4	-2.09676	260.147
236.2	-2.15372	260.464
236	-2.20221	260.78
235.8	-2.25696	261.103
235.6	-2.30063	261.429
235.4	-2.34471	261.755
235.2	-2.37613	262.096
235	-2.4006	262.442
234.8	-2.46202	262.791
234.6	-2.565	263.143
234.4	-2.61012	263.499
234.2	-2.6992	263.861
234	-2.76096	264.238
233.8	-2.7659	264.624
233.6	-2.757	265.016
233.4	-2.80429	265.412
233.2	-2.82328	265.811
233	-2.87354	266.216
232.8	-2.94562	266.624
232.6	-2.99395	267.04
232.4	-3.05264	267.457
232.2	-3.08945	267.869
232	-3.16958	268.289
231.8	-3.24297	268.711
231.6	-3.29529	269.147
231.4	-3.36104	269.589
231.2	-3.37946	270.034
231	-3.44019	270.474
230.8	-3.53198	270.909
230.6	-3.61856	271.345
230.4	-3.6943	271.785
230.2	-3.72042	272.236
230	-3.75564	272.697
229.8	-3.74686	273.159
229.6	-3.79952	273.637
229.4	-3.82787	274.127
229.2	-3.9117	274.636
229	-3.97682	275.158
228.8	-3.9972	275.689
228.6	-4.09388	276.218
228.4	-4.14722	276.75
228.2	-4.21884	277.284
228	-4.29224	277.825
227.8	-4.34777	278.37
227.6	-4.37453	278.915
227.4	-4.44326	279.458
227.2	-4.50751	280.001
227	-4.58941	280.547
226.8	-4.5931	281.103
226.6	-4.61094	281.67
226.4	-4.64186	282.237
226.2	-4.62532	282.811
226	-4.65503	283.393
225.8	-4.72748	283.976
225.6	-4.74353	284.573
225.4	-4.80907	285.174
225.2	-4.88207	285.775
225	-4.88831	286.387
224.8	-4.97106	286.997
224.6	-5.0064	287.621
224.4	-5.02731	288.253
224.2	-5.11605	288.887
224	-5.14659	289.531
223.8	-5.18712	290.176
223.6	-5.21111	290.83
223.4	-5.24555	291.494
223.2	-5.27052	292.166
223	-5.25768	292.848
222.8	-5.26311	293.535
222.6	-5.2539	294.228
222.4	-5.21904	294.935
222.2	-5.28142	295.646
222	-5.30887	296.366
221.8	-5.38855	297.091
221.6	-5.48663	297.82
221.4	-5.52181	298.559
221.2	-5.58774	299.3
221	-5.59883	300.047
220.8	-5.60383	300.802
220.6	-5.65778	301.564
220.4	-5.70117	302.337
220.2	-5.73031	303.122
220	-5.74054	303.92
219.8	-5.731	304.721
219.6	-5.85415	305.526
219.4	-5.86808	306.343
219.2	-5.97371	307.161
219	-6.02718	307.99
218.8	-5.96657	308.827
218.6	-6.09607	309.661
218.4	-6.20303	310.501
218.2	-6.27166	311.347
218	-6.35852	312.202
217.8	-6.46343	313.066
217.6	-6.48604	313.939
217.4	-6.54133	314.815
217.2	-6.54705	315.696
217	-6.58302	316.585
216.8	-6.66172	317.483
216.6	-6.78876	318.394
216.4	-6.90858	319.323
216.2	-7.07978	320.256
216	-7.20691	321.195
215.8	-7.28043	322.142
215.6	-7.35384	323.098
215.4	-7.41972	324.065
215.2	-7.50267	325.041
215	-7.57891	326.028
214.8	-7.67131	327.02
214.6	-7.8538	328.019
214.4	-7.96782	329.04
214.2	-8.13672	330.08
214	-8.36145	331.136
213.8	-8.46341	332.217
213.6	-8.57274	333.312
213.4	-8.74214	334.421
213.2	-8.8972	335.549
213	-8.98206	336.699
212.8	-9.15369	337.866
212.6	-9.39204	339.046
212.4	-9.51914	340.251
212.2	-9.68692	341.473
212	-10.0245	342.703
211.8	-10.147	343.964
211.6	-10.2962	345.24
211.4	-10.4843	346.523
211.2	-10.538	347.827
211	-10.672	349.146
210.8	-10.8803	350.484
210.6	-11.1578	351.843
210.4	-11.3398	353.225
210.2	-11.6571	354.616
210	-11.9452	356.024
209.8	-12.2161	357.457
209.6	-12.5567	358.915
209.4	-12.6934	360.41
209.2	-13.009	361.918
209	-13.514	363.44
208.8	-13.8159	364.988
208.6	-14.2008	366.564
208.4	-14.5009	368.182
208.2	-14.7522	369.843
208	-14.962	371.544
207.8	-15.3592	373.261
207.6	-15.6451	375.008
207.4	-15.6842	376.793
207.2	-16.0114	378.6
207	-16.2194	380.453
206.8	-16.5633	382.336
206.6	-17.098	384.243
206.4	-17.2735	386.193
206.2	-17.6014	388.17
206	-17.7579	390.188
205.8	-18.1184	392.244
205.6	-18.5985	394.337
205.4	-18.9344	396.472
205.2	-19.1555	398.653
205	-19.4541	400.874
204.8	-19.7532	403.137
204.6	-20.0538	405.452
204.4	-20.3487	407.811
204.2	-20.552	410.219
204	-20.8211	412.668
203.8	-20.9877	415.17
203.6	-21.2191	417.728
203.4	-21.4938	420.34
203.2	-21.6329	423.015
203	-22.1577	425.736
202.8	-22.6746	428.515
202.6	-22.7201	431.376
202.4	-23.0698	434.288
202.2	-22.9657	437.279
202	-22.592	440.344
201.8	-22.8763	443.446
201.6	-22.8426	446.621
201.4	-23.2844	449.841
201.2	-24.057	453.108
201	-24.0663	456.463
200.8	-24.5803	459.852
200.6	-24.5919	463.3
200.4	-24.1872	466.81
200.2	-24.36	470.352
200	-24.3263	473.97
199.8	-24.2512	477.657
199.6	-24.3192	481.399
199.4	-24.2729	485.2
199.2	-23.8975	489.066
199	-23.6926	492.995
198.8	-23.5467	497.002
198.6	-23.4274	501.085
198.4	-23.9908	505.22
198.2	-24.082	509.434
198	-24.3332	513.723
197.8	-24.0233	518.134
197.6	-23.6977	522.644
197.4	-23.0597	527.268
197.2	-22.6273	531.989
197	-22.1971	536.8
196.8	-21.2612	541.73
196.6	-21.0213	546.755
196.4	-20.5349	551.899
196.2	-20.733	557.113
196	-20.3114	562.45
195.8	-19.7523	567.886
195.6	-18.783	573.436
195.4	-18.4453	579.093
195.2	-18.3772	584.849
195	-17.7568	590.736
194.8	-17.1557	596.781
194.6	-16.6802	603.01
194.4	-14.7289	609.503
194.2	-14.2504	616.17
194	-14.4837	623.017
193.8	-13.0075	630.096
193.6	-14.5582	637.233
193.4	-14.6759	644.584
193.2	-13.7875	652.144
193	-12.9881	659.884
192.8	-11.4172	667.853
192.6	-9.48289	676.022
192.4	-7.83071	684.372
192.2	-7.09829	692.887
192	-7.70487	701.56
191.8	-8.06812	710.475
191.6	-8.47876	719.643
191.4	-10.8958	728.988
191.2	-8.7333	738.712
191	-6.56312	748.639
190.8	-6.07158	758.685
190.6	-0.335726	769.063
190.4	-0.0710757	779.395
190.2	-2.84911	789.741
190	-0.253465	800.356
189.8	-3.16498	810.824
189.6	-3.39402	821.4
189.4	0.935046	832.121
189.2	-4.64467	842.422
189	0.558846	853.047
188.8	6.7243	863.564
188.6	5.0023	873.562
188.4	9.70642	883.48
188.2	2.59568	892.598
188	-2.21838	901.261
187.8	-0.527676	909.659
187.6	2.52569	917.501
187.4	3.59401	924.543
187.2	13.4026	931.262
187	3.0756	936.252
186.8	-4.3412	940.476
186.6	-12.3863	943.932
186.4	-21.8351	946.447
186.2	-15.1626	948.79
186	-10.6314	950.638
185.8	-0.708356	952.011
185.6	3.39146	952.509
185.4	6.33787	952.604
185.2	0.799242	952.219
185	0.147466	951.467
184.8	-0.589256	950.91
184.6	6.00013	950.517
184.4	6.19605	948.672
184.2	1.59822	947.088
184	5.62649	945.361
183.8	-6.74273	942.909
183.6	-6.59768	941.105
183.4	3.31313	938.765
183.2	1.82193	934.809
183	0.371228	930.209
182.8	3.64977	926.649
182.6	3.35022	923.118
182.4	-4.70073	918.209
182.2	3.82245	912.601
182	-2.9114	906.346
181.8	-9.7598	900.796
181.6	-8.76902	896.495
181.4	-17.8365	893.639
181.2	-18.7732	890.919
181	-19.209	888.101
180.8	-11.5381	885.253
180.6	0.540069	881.556
180.4	7.17034	879.701
180.2	15.5127	877.245
180	14.6392	876.347
##### Extended Information
[Comments]
Sample name	HisSteEdN20
Comment
User
Division
Company	Francis Crick Institute
[Detailed Information]
Creation date	2021-11-09
Data array type	Linear data array * 2
Horizontal axis	Wavelength [nm]
Vertical axis(1)	CD [mdeg]
Vertical axis(2)	HT [V]
Start	260 nm
End	180 nm
Data interval	0.2 nm
Data points	401
[Measurement Information]
Instrument name	J-815
Model name	J-815
Serial No.	B059861168
Accessory	CDF-426S
Accessory S/N	C016161183
Temperature	20.00 C
Control sonsor	Holder
Monitor sensor	Holder
Start Mode	Start immediately
Cell length	10 mm
Measurement date	2021-11-09 15:25:00
Photometric mode	CD, HT
Measure range	260 - 180 nm
Data pitch	0.2 nm
Sensitivity	Standard
D.I.T.	0.25 sec
Bandwidth	2.00 nm
Start mode	Immediately
Scanning speed	200 nm/min
Baseline correction	None
Shutter control	Auto
CD detector	PMT
PMT voltage	Auto
Accumulations	25

## Sheet: TintervalScan
TITLE	hisSteEdN20
DATA TYPE	CD SPECTRUM
ORIGIN	JASCO
OWNER
DATE	2021-11-09
TIME	16:44:22
SPECTROMETER/DATA SYSTEM	JASCO Corp.	J-815	Rev. 1.00
DELTAX	-1
XUNITS	NANOMETERS
YUNITS	CD [mdeg]
Y2UNITS	HT [V]
FIRSTX	260
LASTX	190
NPOINTS	71
FIRSTY	-0.46279
MAXY	0.967
MINY	-24.4665
XYDATA
Channel 1
	20	30	40	50.01	60	70	80.01
260	-0.462794	-0.460496	-0.415731	-0.49554	-0.504849	-0.478444	-0.372382
259	-0.393524	-0.289569	-0.4737	-0.418741	-0.439113	-0.458972	-0.433632
258	-0.414283	-0.444622	-0.33947	-0.336747	-0.429691	-0.333749	-0.251913
257	-0.420298	-0.488024	-0.467054	-0.436879	-0.302595	-0.462122	-0.344669
256	-0.480198	-0.372488	-0.362297	-0.397106	-0.422645	-0.566825	-0.526285
255	-0.32198	-0.49729	-0.484651	-0.505514	-0.491324	-0.337356	-0.430282
254	-0.516138	-0.494047	-0.498303	-0.454122	-0.473749	-0.651783	-0.50002
253	-0.465555	-0.513622	-0.345654	-0.620081	-0.519288	-0.504391	-0.524573
252	-0.489376	-0.539843	-0.550306	-0.409198	-0.493115	-0.466876	-0.53673
251	-0.513914	-0.546403	-0.515436	-0.492454	-0.452112	-0.495609	-0.538395
250	-0.575942	-0.525613	-0.62872	-0.579031	-0.682181	-0.61234	-0.625745
249	-0.460947	-0.56246	-0.578568	-0.564214	-0.75623	-0.697974	-0.745645
248	-0.549132	-0.565084	-0.616427	-0.639591	-0.797256	-0.770568	-0.845411
247	-0.556176	-0.652528	-0.750111	-0.752594	-0.816256	-0.861985	-0.892542
246	-0.54392	-0.679294	-0.694335	-0.946069	-0.949675	-0.987872	-0.883463
245	-0.640773	-0.720251	-0.859471	-0.989949	-1.00438	-1.02846	-1.20168
244	-0.811205	-0.850112	-0.952761	-0.876659	-1.09224	-1.2895	-1.39239
243	-0.883501	-1.06893	-1.06702	-1.16945	-1.33959	-1.36437	-1.50461
242	-1.08399	-1.19115	-1.26661	-1.39614	-1.55427	-1.63968	-1.79563
241	-1.28983	-1.28492	-1.49587	-1.75065	-1.77423	-1.69458	-1.94998
240	-1.38574	-1.51144	-1.64803	-1.88906	-2.03449	-2.27833	-2.16032
239	-1.53359	-1.62947	-1.74425	-2.08739	-2.33819	-2.42357	-2.47233
238	-1.64005	-1.88801	-2.15261	-2.42455	-2.59459	-2.64569	-2.8576
237	-1.94406	-2.14408	-2.53071	-2.7125	-2.88028	-3.15273	-3.17327
236	-2.03789	-2.41493	-2.63199	-2.97497	-3.13171	-3.35453	-3.48444
235	-2.51366	-2.68576	-3.12325	-3.31564	-3.62214	-3.52546	-3.98627
234	-2.70497	-2.96436	-3.42456	-3.5048	-3.84027	-4.25266	-4.18589
233	-2.833	-3.13098	-3.65476	-3.95884	-4.23422	-4.39713	-4.62394
232	-3.21093	-3.7308	-3.81586	-4.50614	-4.62176	-4.94712	-4.99723
231	-3.45531	-3.63211	-4.26475	-4.74219	-5.02738	-5.12877	-5.39603
230	-3.9636	-3.99612	-4.57127	-4.8558	-5.23705	-5.47095	-5.62445
229	-3.83639	-4.35396	-4.88989	-5.30892	-5.54209	-5.65651	-6.02113
228	-4.23945	-4.66473	-5.07942	-5.52827	-5.75591	-6.11811	-6.21015
227	-4.50292	-4.98736	-5.35722	-5.77897	-6.18019	-6.36908	-6.4853
226	-4.63882	-5.18877	-5.76893	-6.12262	-6.34135	-6.39129	-6.74339
225	-5.12159	-5.33967	-5.80414	-6.1715	-6.65206	-6.72486	-6.91506
224	-4.98987	-5.27275	-6.07873	-6.29459	-6.69528	-7.14167	-7.22077
223	-4.98274	-5.74259	-6.10693	-6.37872	-6.88449	-7.11453	-7.33156
222	-5.49888	-5.7402	-6.32531	-6.73579	-6.96048	-7.26969	-7.41629
221	-5.69524	-6.30924	-6.32768	-7.10655	-7.06959	-7.43289	-7.46111
220	-5.76378	-6.22661	-6.72051	-6.82781	-7.26127	-7.43104	-7.74217
219	-6.23082	-6.23066	-7.02207	-7.2099	-7.60326	-7.73351	-7.81513
218	-6.2868	-7.06497	-7.25947	-7.31309	-7.68736	-7.85032	-8.27351
217	-6.92885	-7.35573	-7.51308	-7.64056	-7.88137	-7.92084	-7.93231
216	-6.93779	-7.52484	-7.95674	-7.97555	-8.28577	-8.53415	-8.42383
215	-7.77614	-7.94338	-8.35208	-8.13014	-8.32223	-8.69585	-8.67875
214	-8.1939	-8.36174	-8.47449	-8.53862	-8.81413	-9.08625	-8.71626
213	-9.20447	-9.10723	-9.08464	-8.87344	-9.24951	-9.40044	-9.64768
212	-9.78824	-10.0701	-9.79788	-10.0086	-9.53257	-10.163	-9.98357
211	-10.5376	-11.0557	-10.5973	-10.8173	-11.0331	-10.6939	-10.8588
210	-12.4989	-11.9291	-11.8396	-11.8292	-12.0817	-11.6676	-11.3549
209	-13.3403	-13.3821	-13.024	-13.4974	-12.3408	-12.4343	-12.5175
208	-14.8791	-14.5234	-14.5961	-14.2612	-14.0585	-14.1052	-13.9913
207	-16.4497	-16.3248	-15.7583	-16.0172	-15.9784	-15.4033	-15.4832
206	-17.5007	-17.6386	-17.3003	-16.6476	-16.5734	-16.5399	-16.4908
205	-19.4443	-18.7772	-18.4136	-19.1649	-18.3759	-17.9625	-16.9323
204	-21.0337	-19.9215	-19.6258	-19.2421	-19.1234	-18.171	-18.1701
203	-22.3433	-20.9639	-20.234	-20.2124	-19.7298	-18.8388	-19.4548
202	-22.8757	-21.811	-21.1138	-22.1356	-20.4487	-20.9269	-20.3093
201	-24.0137	-22.3647	-21.7724	-22.7961	-20.0463	-21.0583	-18.6886
200	-24.4665	-23.0034	-21.7082	-20.9442	-20.1131	-19.2628	-19.7539
199	-23.3284	-22.83	-21.5468	-20.464	-21.3074	-18.3224	-18.2763
198	-21.8887	-22.0736	-20.7771	-18.1206	-17.0488	-17.7075	-14.2234
197	-22.3998	-21.4741	-17.6026	-16.6971	-19.2833	-16.8989	-19.8603
196	-21.4926	-15.7944	-15.781	-13.4329	-13.8007	-12.4383	-11.4749
195	-16.8589	-13.7349	-13.2597	-13.6298	-12.3519	-10.9086	-9.78376
194	-18.1884	-11.199	-11.827	-1.98238	-6.35232	-12.2277	-11.4734
193	-9.10213	-7.6752	-16.0522	-10.8194	1.01093	-0.429877	-2.97905
192	-10.2461	-3.59595	-1.05535	-1.57484	-14.4266	-2.55188	-12.3992
191	-7.43075	-13.2869	-2.01993	16.8708	-29.0441	3.82526	25.1727
190	0.967003	-5.80384	7.76682	-9.25583	11.9336	13.0358	-0.18635
Channel 2
	20	30	40	50.01	60	70	80.01
260	241.476	241.514	241.534	241.595	241.67	241.706	241.776
259	242.142	242.171	242.199	242.255	242.34	242.386	242.446
258	242.764	242.775	242.843	242.899	242.976	243.03	243.07
257	243.355	243.4	243.463	243.523	243.603	243.658	243.7
256	243.963	244.019	244.071	244.14	244.227	244.272	244.33
255	244.602	244.625	244.686	244.727	244.85	244.912	244.967
254	245.243	245.275	245.324	245.375	245.491	245.552	245.619
253	245.871	245.887	245.924	245.994	246.092	246.165	246.227
252	246.506	246.553	246.564	246.65	246.747	246.802	246.898
251	247.114	247.177	247.209	247.283	247.383	247.448	247.533
250	247.712	247.775	247.814	247.881	248.009	248.103	248.189
249	248.372	248.404	248.44	248.507	248.638	248.736	248.835
248	248.971	249.02	249.063	249.157	249.278	249.367	249.472
247	249.608	249.667	249.723	249.793	249.938	250.029	250.172
246	250.308	250.363	250.433	250.502	250.672	250.772	250.932
245	251.024	251.07	251.173	251.259	251.433	251.557	251.69
244	251.767	251.836	251.942	252.032	252.234	252.362	252.531
243	252.574	252.649	252.758	252.857	253.076	253.227	253.429
242	253.459	253.521	253.631	253.752	253.98	254.165	254.419
241	254.398	254.495	254.6	254.742	255.001	255.233	255.492
240	255.432	255.539	255.663	255.814	256.112	256.354	256.686
239	256.594	256.74	256.875	257.059	257.374	257.663	258.02
238	257.872	258.041	258.216	258.404	258.763	259.087	259.482
237	259.288	259.476	259.653	259.869	260.274	260.636	261.096
236	260.83	261.008	261.244	261.493	261.924	262.328	262.857
235	262.476	262.672	262.959	263.257	263.719	264.203	264.79
234	264.292	264.515	264.859	265.173	265.703	266.23	266.906
233	266.242	266.51	266.904	267.247	267.834	268.423	269.137
232	268.305	268.611	269.037	269.428	270.058	270.724	271.512
231	270.484	270.799	271.244	271.725	272.403	273.147	274.01
230	272.693	273.016	273.538	274.087	274.823	275.639	276.613
229	275.166	275.54	276.085	276.706	277.523	278.431	279.507
228	277.83	278.225	278.861	279.546	280.412	281.433	282.612
227	280.547	280.987	281.691	282.43	283.41	284.564	285.837
226	283.384	283.873	284.652	285.47	286.577	287.829	289.27
225	286.382	286.928	287.787	288.678	289.912	291.251	292.862
224	289.531	290.098	291.022	292.051	293.413	294.865	296.621
223	292.858	293.455	294.483	295.634	297.092	298.73	300.6
222	296.385	297.039	298.19	299.421	300.999	302.759	304.807
221	300.065	300.768	302.038	303.373	305.097	307.045	309.294
220	303.902	304.712	306.1	307.601	309.434	311.524	313.943
219	307.97	308.856	310.34	311.936	313.983	316.23	318.851
218	312.203	313.122	314.77	316.524	318.698	321.152	323.962
217	316.552	317.566	319.342	321.256	323.621	326.225	329.267
216	321.213	322.263	324.172	326.234	328.762	331.555	334.816
215	326.037	327.213	329.249	331.442	334.158	337.14	340.631
214	331.134	332.409	334.589	336.92	339.827	342.993	346.779
213	336.645	338.061	340.347	342.891	345.97	349.423	353.475
212	342.662	344.166	346.6	349.316	352.706	356.427	360.769
211	349.108	350.705	353.321	356.245	359.832	363.861	368.585
210	355.994	357.728	360.512	363.637	367.445	371.8	376.96
209	363.444	365.235	368.241	371.557	375.752	380.468	386.083
208	371.515	373.47	376.693	380.234	384.784	389.971	396.14
207	380.38	382.495	385.961	389.77	394.764	400.476	407.335
206	390.123	392.392	396.133	400.231	405.774	412.123	419.794
205	400.815	403.258	407.32	411.789	417.95	425.058	433.774
204	412.606	415.246	419.689	424.702	431.574	439.666	449.478
203	425.658	428.555	433.565	439.203	447.002	456.203	467.412
202	440.248	443.503	449.281	455.734	464.662	475.271	488.268
201	456.316	460.141	466.842	474.441	484.915	497.283	512.5
200	473.84	478.377	486.372	495.502	507.789	522.442	540.043
199	492.868	498.453	508.072	519.095	533.63	550.99	571.757
198	513.65	520.632	532.323	545.808	563.173	583.617	608.116
197	536.621	545.638	560.008	576.525	597.035	621.411	649.793
196	562.254	573.855	591.235	611.558	636.053	664.604	697.635
195	590.568	605.189	626.458	650.867	679.933	713.005	750.751
194	622.659	641.123	666.937	696.384	730.182	767.46	808.481
193	659.766	682.347	713.019	747.283	785.921	825.758	865.424
192	701.23	728.966	764.949	802.789	841.626	879.226	910.742
191	748.326	780.22	819.324	858.032	891.054	920.726	941.454
190	800.108	834.224	871.956	903.599	929.441	945.669	953.72

## Sheet: Analysis
λ (nm) base	baseline	λ (nm)	measurement	baseline-subtracted												molar extinction Δε A*L/mol*cm = M-1cm-1	molar ellipticity [Θ] deg*cm2/dmol = deg/Mm
260	-0.381222	260	-0.380795	0.000427												9.36929e-05	0.308999
259.8	-0.405455	259.8	-0.354419	0.051036												0.0111984	36.9323
259.6	-0.422935	259.6	-0.391476	0.031459												0.00690278	22.7654
259.4	-0.41752	259.4	-0.427114	-0.009594												-0.00210513	-6.94271
259.2	-0.41402	259.2	-0.436047	-0.022027												-0.0048332	-15.9399
259	-0.386293	259	-0.460172	-0.073879												-0.0162106	-53.4627
258.8	-0.36105	258.8	-0.44525	-0.0842												-0.0184753	-60.9315
258.6	-0.366414	258.6	-0.412937	-0.046523												-0.0102081	-33.6665
258.4	-0.354747	258.4	-0.401773	-0.047026												-0.0103185	-34.0304
258.2	-0.375992	258.2	-0.399999	-0.024007												-0.00526765	-17.3727
258	-0.383812	258	-0.376595	0.007217												0.00158356	5.22259
257.8	-0.376938	257.8	-0.383131	-0.006193												-0.00135888	-4.48158
257.6	-0.392729	257.6	-0.389994	0.002735												0.000600118	1.97919
257.4	-0.399948	257.4	-0.387537	0.012411												0.00272324	8.98124
257.2	-0.392845	257.2	-0.375812	0.017033												0.0037374	12.326
257	-0.38826	257	-0.385618	0.002642												0.000579711	1.91189
256.8	-0.379401	256.8	-0.408816	-0.029415												-0.00645428	-21.2862
256.6	-0.375684	256.6	-0.403333	-0.027649												-0.00606678	-20.0082
256.4	-0.430742	256.4	-0.398513	0.032229												0.00707173	23.3226
256.2	-0.446455	256.2	-0.406331	0.040124		Δε (molar absorption per residue) [M-1cm-1], also molar circular dichroism										0.00880406	29.0358
256	-0.46024	256	-0.375813	0.084427		Δε=Θ*((0.1*MRW i.e.mean residue weight in Da/#aa)/(pathlength l in cm * protein c in mg/mL)*3298)										0.0185251	61.0957
255.8	-0.449375	255.8	-0.390755	0.05862		mean residue ellipticity MRE = most common unit [deg*cm2*dmol-1*res-1]										0.0128625	42.4205
255.6	-0.384578	255.6	-0.415904	-0.031326												-0.00687359	-22.6691
255.4	-0.373495	255.4	-0.452589	-0.079094		c [M]										-0.0173549	-57.2365
255.2	-0.394799	255.2	-0.475367	-0.080568		8.58311e-06										-0.0176783	-58.3032
255	-0.386645	255	-0.46426	-0.077615												-0.0170304	-56.1662
254.8	-0.428956	254.8	-0.477878	-0.048922												-0.0107345	-35.4025
254.6	-0.406674	254.6	-0.451595	-0.044921												-0.00985663	-32.5072
254.4	-0.381877	254.4	-0.45623	-0.074353												-0.0163146	-53.8057
254.2	-0.400225	254.2	-0.465975	-0.06575												-0.014427	-47.5801
254	-0.383072	254	-0.431693	-0.048621												-0.0106685	-35.1847
253.8	-0.429768	253.8	-0.443728	-0.01396												-0.00306312	-10.1022
253.6	-0.448973	253.6	-0.449275	-0.000302												-6.62653e-05	-0.218543
253.4	-0.453387	253.4	-0.426082	0.027305												0.0059913	19.7593
253.2	-0.445207	253.2	-0.424967	0.02024												0.00444109	14.6467
253	-0.396377	253	-0.433166	-0.036789												-0.00807229	-26.6224
252.8	-0.387495	252.8	-0.452376	-0.064881												-0.0142363	-46.9512
252.6	-0.393363	252.6	-0.445312	-0.051949												-0.0113987	-37.593
252.4	-0.425913	252.4	-0.468574	-0.042661												-0.00936074	-30.8717
252.2	-0.460708	252.2	-0.480844	-0.020136												-0.00441827	-14.5715
252	-0.473605	252	-0.454868	0.018737												0.0041113	13.5591
251.8	-0.470418	251.8	-0.455164	0.015254												0.00334705	11.0386
251.6	-0.449051	251.6	-0.45098	-0.001929												-0.000423264	-1.39592
251.4	-0.402822	251.4	-0.447711	-0.044889												-0.00984961	-32.484
251.2	-0.379824	251.2	-0.415119	-0.035295												-0.00774448	-25.5413
251	-0.320777	251	-0.422395	-0.101618												-0.0222972	-73.536
250.8	-0.296083	250.8	-0.450124	-0.154041												-0.0337999	-111.472
250.6	-0.324167	250.6	-0.458735	-0.134568												-0.0295271	-97.3804
250.4	-0.352103	250.4	-0.481081	-0.128978												-0.0283005	-93.3352
250.2	-0.406418	250.2	-0.475801	-0.069383												-0.0152241	-50.2091
250	-0.41939	250	-0.478402	-0.059012												-0.0129485	-42.7041
249.8	-0.424281	249.8	-0.462269	-0.037988												-0.00833538	-27.4901
249.6	-0.421011	249.6	-0.491156	-0.070145												-0.0153913	-50.7606
249.4	-0.384065	249.4	-0.534823	-0.150758												-0.0330795	-109.096
249.2	-0.405213	249.2	-0.531354	-0.126141												-0.027678	-91.2822
249	-0.42512	249	-0.540148	-0.115028												-0.0252396	-83.2402
248.8	-0.427352	248.8	-0.568436	-0.141084												-0.0309568	-102.096
248.6	-0.437518	248.6	-0.577679	-0.140161												-0.0307543	-101.428
248.4	-0.424711	248.4	-0.590547	-0.165836												-0.036388	-120.008
248.2	-0.387757	248.2	-0.642963	-0.255206												-0.0559977	-184.68
248	-0.369917	248	-0.676736	-0.306819												-0.0673227	-222.03
247.8	-0.32553	247.8	-0.638563	-0.313033												-0.0686861	-226.527
247.6	-0.287434	247.6	-0.640938	-0.353504												-0.0775663	-255.814
247.4	-0.332959	247.4	-0.61949	-0.286531												-0.062871	-207.349
247.2	-0.37814	247.2	-0.61815	-0.24001												-0.0526633	-173.684
247	-0.438534	247	-0.624118	-0.185584												-0.0407211	-134.298
246.8	-0.461857	246.8	-0.637366	-0.175509												-0.0385104	-127.007
246.6	-0.426625	246.6	-0.67056	-0.243935												-0.0535246	-176.524
246.4	-0.378671	246.4	-0.693479	-0.314808												-0.0690756	-227.811
246.2	-0.374917	246.2	-0.743248	-0.368331												-0.0808197	-266.543
246	-0.390194	246	-0.768798	-0.378604												-0.0830738	-273.977
245.8	-0.409056	245.8	-0.76053	-0.351474												-0.0771209	-254.345
245.6	-0.407242	245.6	-0.760374	-0.353132												-0.0774847	-255.545
245.4	-0.39499	245.4	-0.719798	-0.324808												-0.0712698	-235.048
245.2	-0.41065	245.2	-0.748342	-0.337692												-0.0740968	-244.371
245	-0.385706	245	-0.787623	-0.401917												-0.0881892	-290.848
244.8	-0.403237	244.8	-0.815504	-0.412267												-0.0904602	-298.338
244.6	-0.388781	244.6	-0.865008	-0.476227												-0.104494	-344.623
244.4	-0.395664	244.4	-0.835459	-0.439795												-0.0965004	-318.258
244.2	-0.412355	244.2	-0.847987	-0.435632												-0.095587	-315.246
244	-0.381602	244	-0.835901	-0.454299												-0.0996829	-328.754
243.8	-0.407996	243.8	-0.842861	-0.434865												-0.0954187	-314.691
243.6	-0.393848	243.6	-0.872072	-0.478224												-0.104933	-346.068
243.4	-0.369242	243.4	-0.872445	-0.503203												-0.110414	-364.144
243.2	-0.409831	243.2	-0.897151	-0.48732												-0.106928	-352.65
243	-0.410081	243	-0.925218	-0.515137												-0.113032	-372.78
242.8	-0.38461	242.8	-0.960027	-0.575417												-0.126259	-416.402
242.6	-0.38825	242.6	-0.964533	-0.576283												-0.126449	-417.028
242.4	-0.391221	242.4	-0.980402	-0.589181												-0.129279	-426.362
242.2	-0.3746	242.2	-1.00721	-0.63261												-0.138808	-457.789
242	-0.402382	242	-1.01921	-0.616828												-0.135345	-446.369
241.8	-0.404636	241.8	-1.05608	-0.651444												-0.142941	-471.419
241.6	-0.414052	241.6	-1.05871	-0.644658												-0.141452	-466.508
241.4	-0.416856	241.4	-1.07014	-0.653284												-0.143344	-472.75
241.2	-0.412479	241.2	-1.08868	-0.676201												-0.148373	-489.334
241	-0.407122	241	-1.13913	-0.732008												-0.160618	-529.719
240.8	-0.362862	240.8	-1.2146	-0.851738												-0.18689	-616.362
240.6	-0.357421	240.6	-1.22162	-0.864199												-0.189624	-625.379
240.4	-0.361389	240.4	-1.2384	-0.877011												-0.192435	-634.651
240.2	-0.325576	240.2	-1.22431	-0.898734												-0.197201	-650.37
240	-0.369962	240	-1.21116	-0.841198												-0.184577	-608.734
239.8	-0.394736	239.8	-1.26267	-0.867934												-0.190443	-628.082
239.6	-0.389471	239.6	-1.323	-0.933529												-0.204836	-675.55
239.4	-0.440324	239.4	-1.38215	-0.941826												-0.206657	-681.554
239.2	-0.423336	239.2	-1.44028	-1.01694												-0.223139	-735.913
239	-0.381441	239	-1.4957	-1.11426												-0.244492	-806.335
238.8	-0.380586	238.8	-1.56485	-1.18426												-0.259853	-856.995
238.6	-0.295748	238.6	-1.57915	-1.2834												-0.281606	-928.736
238.4	-0.251723	238.4	-1.60777	-1.35605												-0.297546	-981.306
238.2	-0.283157	238.2	-1.63767	-1.35451												-0.297209	-980.196
238	-0.263609	238	-1.6537	-1.39009												-0.305016	-1005.94
237.8	-0.33061	237.8	-1.71805	-1.38744												-0.304434	-1004.02
237.6	-0.353462	237.6	-1.76466	-1.4112												-0.309647	-1021.22
237.4	-0.362144	237.4	-1.81423	-1.45209												-0.318619	-1050.8
237.2	-0.372174	237.2	-1.90004	-1.52787												-0.335246	-1105.64
237	-0.341604	237	-1.94866	-1.60706												-0.352622	-1162.95
236.8	-0.37824	236.8	-2.04299	-1.66475												-0.365282	-1204.7
236.6	-0.340933	236.6	-2.07083	-1.7299												-0.379576	-1251.84
236.4	-0.328686	236.4	-2.09676	-1.76807												-0.387953	-1279.47
236.2	-0.330176	236.2	-2.15372	-1.82354												-0.400125	-1319.61
236	-0.299591	236	-2.20221	-1.90262												-0.417475	-1376.83
235.8	-0.299957	235.8	-2.25696	-1.957												-0.429408	-1416.19
235.6	-0.287526	235.6	-2.30063	-2.0131												-0.441718	-1456.79
235.4	-0.326754	235.4	-2.34471	-2.01796												-0.442783	-1460.3
235.2	-0.326146	235.2	-2.37613	-2.04998												-0.44981	-1483.47
235	-0.299231	235	-2.4006	-2.10137												-0.461085	-1520.66
234.8	-0.327339	234.8	-2.46202	-2.13468												-0.468395	-1544.77
234.6	-0.322304	234.6	-2.565	-2.2427												-0.492095	-1622.93
234.4	-0.279396	234.4	-2.61012	-2.33072												-0.511411	-1686.63
234.2	-0.302321	234.2	-2.6992	-2.39688												-0.525927	-1734.51
234	-0.342384	234	-2.76096	-2.41858												-0.530687	-1750.21
233.8	-0.375935	233.8	-2.7659	-2.38996												-0.524409	-1729.5
233.6	-0.434369	233.6	-2.757	-2.32263												-0.509635	-1680.78
233.4	-0.471979	233.4	-2.80429	-2.33231												-0.511759	-1687.78
233.2	-0.486671	233.2	-2.82328	-2.33661												-0.512702	-1690.89
233	-0.45014	233	-2.87354	-2.4234												-0.531746	-1753.7
232.8	-0.43164	232.8	-2.94562	-2.51398												-0.551621	-1819.25
232.6	-0.418748	232.6	-2.99395	-2.5752												-0.565054	-1863.55
232.4	-0.419988	232.4	-3.05264	-2.63265												-0.57766	-1905.12
232.2	-0.44141	232.2	-3.08945	-2.64804												-0.581037	-1916.26
232	-0.437354	232	-3.16958	-2.73223												-0.599509	-1977.18
231.8	-0.445708	231.8	-3.24297	-2.79726												-0.613779	-2024.24
231.6	-0.413651	231.6	-3.29529	-2.88164												-0.632293	-2085.3
231.4	-0.422283	231.4	-3.36104	-2.93876												-0.644826	-2126.64
231.2	-0.446806	231.2	-3.37946	-2.93265												-0.643487	-2122.22
231	-0.417335	231	-3.44019	-3.02285												-0.663279	-2187.49
230.8	-0.428035	230.8	-3.53198	-3.10394												-0.681072	-2246.18
230.6	-0.37426	230.6	-3.61856	-3.2443												-0.711869	-2347.74
230.4	-0.393371	230.4	-3.6943	-3.30093												-0.724294	-2388.72
230.2	-0.40042	230.2	-3.72042	-3.32												-0.728479	-2402.52
230	-0.414236	230	-3.75564	-3.3414												-0.733176	-2418.01
229.8	-0.445327	229.8	-3.74686	-3.30153												-0.724427	-2389.16
229.6	-0.409328	229.6	-3.79952	-3.39019												-0.743881	-2453.32
229.4	-0.397994	229.4	-3.82787	-3.42988												-0.752588	-2482.04
229.2	-0.380318	229.2	-3.9117	-3.53138												-0.774861	-2555.49
229	-0.375472	229	-3.97682	-3.60135												-0.790213	-2606.12
228.8	-0.350766	228.8	-3.9972	-3.64643												-0.800106	-2638.75
228.6	-0.382565	228.6	-4.09388	-3.71132												-0.814342	-2685.7
228.4	-0.409251	228.4	-4.14722	-3.73797												-0.82019	-2704.99
228.2	-0.428776	228.2	-4.21884	-3.79006												-0.831621	-2742.69
228	-0.436281	228	-4.29224	-3.85596												-0.84608	-2790.37
227.8	-0.40612	227.8	-4.34777	-3.94165												-0.864882	-2852.38
227.6	-0.362528	227.6	-4.37453	-4.012												-0.880319	-2903.29
227.4	-0.398028	227.4	-4.44326	-4.04523												-0.88761	-2927.34
227.2	-0.390072	227.2	-4.50751	-4.11744												-0.903454	-2979.59
227	-0.36873	227	-4.58941	-4.22068												-0.926107	-3054.3
226.8	-0.434926	226.8	-4.5931	-4.15817												-0.912392	-3009.07
226.6	-0.406053	226.6	-4.61094	-4.20489												-0.922642	-3042.87
226.4	-0.411599	226.4	-4.64186	-4.23026												-0.92821	-3061.24
226.2	-0.441746	226.2	-4.62532	-4.18357												-0.917966	-3027.45
226	-0.48014	226	-4.65503	-4.17489												-0.91606	-3021.17
225.8	-0.491242	225.8	-4.72748	-4.23624												-0.929521	-3065.56
225.6	-0.470335	225.6	-4.74353	-4.27319												-0.93763	-3092.31
225.4	-0.455636	225.4	-4.80907	-4.35343												-0.955237	-3150.37
225.2	-0.357029	225.2	-4.88207	-4.52504												-0.992891	-3274.55
225	-0.328737	225	-4.88831	-4.55957												-1.00047	-3299.54
224.8	-0.329258	224.8	-4.97106	-4.6418												-1.01851	-3359.05
224.6	-0.354052	224.6	-5.0064	-4.65235												-1.02082	-3366.68
224.4	-0.376176	224.4	-5.02731	-4.65113												-1.02056	-3365.8
224.2	-0.39235	224.2	-5.11605	-4.7237												-1.03648	-3418.31
224	-0.418283	224	-5.14659	-4.72831												-1.03749	-3421.65
223.8	-0.433897	223.8	-5.18712	-4.75322												-1.04296	-3439.68
223.6	-0.46089	223.6	-5.21111	-4.75022												-1.0423	-3437.51
223.4	-0.49595	223.4	-5.24555	-4.7496												-1.04216	-3437.06
223.2	-0.500093	223.2	-5.27052	-4.77043												-1.04673	-3452.13
223	-0.454377	223	-5.25768	-4.8033												-1.05395	-3475.92
222.8	-0.414039	222.8	-5.26311	-4.84907												-1.06399	-3509.04
222.6	-0.331855	222.6	-5.2539	-4.92204												-1.08	-3561.85
222.4	-0.287797	222.4	-5.21904	-4.93124												-1.08202	-3568.5
222.2	-0.321665	222.2	-5.28142	-4.95975												-1.08828	-3589.14
222	-0.367026	222	-5.30887	-4.94184												-1.08435	-3576.17
221.8	-0.409262	221.8	-5.38855	-4.97929												-1.09256	-3603.27
221.6	-0.438116	221.6	-5.48663	-5.04851												-1.10775	-3653.37
221.4	-0.39238	221.4	-5.52181	-5.12943												-1.12551	-3711.92
221.2	-0.366195	221.2	-5.58774	-5.22154												-1.14572	-3778.58
221	-0.391551	221	-5.59883	-5.20728												-1.14259	-3768.26
220.8	-0.393231	220.8	-5.60383	-5.2106												-1.14332	-3770.66
220.6	-0.430997	220.6	-5.65778	-5.22678												-1.14687	-3782.37
220.4	-0.404991	220.4	-5.70117	-5.29618												-1.16209	-3832.59
220.2	-0.364958	220.2	-5.73031	-5.36535												-1.17727	-3882.65
220	-0.36832	220	-5.74054	-5.37222												-1.17878	-3887.62
219.8	-0.415795	219.8	-5.731	-5.3152												-1.16627	-3846.36
219.6	-0.400445	219.6	-5.85415	-5.4537												-1.19666	-3946.58
219.4	-0.420514	219.4	-5.86808	-5.44757												-1.19531	-3942.14
219.2	-0.389829	219.2	-5.97371	-5.58388												-1.22522	-4040.79
219	-0.368219	219	-6.02718	-5.65896												-1.2417	-4095.12
218.8	-0.40136	218.8	-5.96657	-5.56521												-1.22113	-4027.27
218.6	-0.39585	218.6	-6.09607	-5.70022												-1.25075	-4124.97
218.4	-0.398216	218.4	-6.20303	-5.80481												-1.2737	-4200.66
218.2	-0.428662	218.2	-6.27166	-5.843												-1.28208	-4228.3
218	-0.417557	218	-6.35852	-5.94096												-1.30357	-4299.19
217.8	-0.380518	217.8	-6.46343	-6.08291												-1.33472	-4401.91
217.6	-0.423183	217.6	-6.48604	-6.06286												-1.33032	-4387.4
217.4	-0.387151	217.4	-6.54133	-6.15418												-1.35036	-4453.48
217.2	-0.311307	217.2	-6.54705	-6.23574												-1.36826	-4512.51
217	-0.330852	217	-6.58302	-6.25217												-1.37186	-4524.39
216.8	-0.362194	216.8	-6.66172	-6.29953												-1.38225	-4558.66
216.6	-0.398584	216.6	-6.78876	-6.39018												-1.40214	-4624.26
216.4	-0.458037	216.4	-6.90858	-6.45054												-1.41539	-4667.95
216.2	-0.462593	216.2	-7.07978	-6.61719												-1.45195	-4788.54
216	-0.387068	216	-7.20691	-6.81984												-1.49642	-4935.19
215.8	-0.385175	215.8	-7.28043	-6.89525												-1.51297	-4989.76
215.6	-0.376155	215.6	-7.35384	-6.97769												-1.53105	-5049.41
215.4	-0.393505	215.4	-7.41972	-7.02621												-1.5417	-5084.53
215.2	-0.386795	215.2	-7.50267	-7.11587												-1.56138	-5149.42
215	-0.370508	215	-7.57891	-7.2084												-1.58168	-5216.37
214.8	-0.382462	214.8	-7.67131	-7.28885												-1.59933	-5274.59
214.6	-0.439906	214.6	-7.8538	-7.41389												-1.62677	-5365.08
214.4	-0.502857	214.4	-7.96782	-7.46496												-1.63797	-5402.03
214.2	-0.512879	214.2	-8.13672	-7.62384												-1.67283	-5517.01
214	-0.497035	214	-8.36145	-7.86441												-1.72562	-5691.1
213.8	-0.459718	213.8	-8.46341	-8.00369												-1.75618	-5791.89
213.6	-0.470511	213.6	-8.57274	-8.10223												-1.7778	-5863.19
213.4	-0.433194	213.4	-8.74214	-8.30895												-1.82316	-6012.78
213.2	-0.399119	213.2	-8.8972	-8.49808												-1.86466	-6149.65
213	-0.389647	213	-8.98206	-8.59241												-1.88536	-6217.91
212.8	-0.335245	212.8	-9.15369	-8.81844												-1.93496	-6381.48
212.6	-0.29767	212.6	-9.39204	-9.09437												-1.9955	-6581.16
212.4	-0.305928	212.4	-9.51914	-9.21321												-2.02158	-6667.16
212.2	-0.357618	212.2	-9.68692	-9.3293												-2.04705	-6751.17
212	-0.28447	212	-10.0245	-9.74003												-2.13717	-7048.39
211.8	-0.327926	211.8	-10.147	-9.81907												-2.15451	-7105.59
211.6	-0.353496	211.6	-10.2962	-9.9427												-2.18164	-7195.06
211.4	-0.321109	211.4	-10.4843	-10.1632												-2.23002	-7354.61
211.2	-0.404185	211.2	-10.538	-10.1338												-2.22358	-7333.35
211	-0.447675	211	-10.672	-10.2243												-2.24344	-7398.85
210.8	-0.472336	210.8	-10.8803	-10.408												-2.28373	-7531.74
210.6	-0.443903	210.6	-11.1578	-10.7139												-2.35086	-7753.13
210.4	-0.460534	210.4	-11.3398	-10.8793												-2.38714	-7872.8
210.2	-0.441522	210.2	-11.6571	-11.2156												-2.46094	-8116.17
210	-0.393391	210	-11.9452	-11.5518												-2.53471	-8359.49
209.8	-0.389902	209.8	-12.2161	-11.8262												-2.59492	-8558.05
209.6	-0.441051	209.6	-12.5567	-12.1156												-2.65843	-8767.51
209.4	-0.445973	209.4	-12.6934	-12.2474												-2.68735	-8862.87
209.2	-0.477634	209.2	-13.009	-12.5314												-2.74965	-9068.35
209	-0.442187	209	-13.514	-13.0718												-2.86824	-9459.44
208.8	-0.358907	208.8	-13.8159	-13.457												-2.95275	-9738.18
208.6	-0.295287	208.6	-14.2008	-13.9055												-3.05117	-10062.7
208.4	-0.245601	208.4	-14.5009	-14.2553												-3.12792	-10315.9
208.2	-0.306255	208.2	-14.7522	-14.4459												-3.16975	-10453.8
208	-0.363929	208	-14.962	-14.5981												-3.20313	-10563.9
207.8	-0.382727	207.8	-15.3592	-14.9765												-3.28616	-10837.8
207.6	-0.396233	207.6	-15.6451	-15.2489												-3.34593	-11034.9
207.4	-0.411229	207.4	-15.6842	-15.273												-3.35122	-11052.3
207.2	-0.411724	207.2	-16.0114	-15.5997												-3.4229	-11288.7
207	-0.478911	207	-16.2194	-15.7405												-3.4538	-11390.6
206.8	-0.499405	206.8	-16.5633	-16.0639												-3.52476	-11624.7
206.6	-0.505772	206.6	-17.098	-16.5922												-3.64069	-12007
206.4	-0.468493	206.4	-17.2735	-16.805												-3.68738	-12161
206.2	-0.401284	206.2	-17.6014	-17.2001												-3.77407	-12446.9
206	-0.441654	206	-17.7579	-17.3162												-3.79955	-12530.9
205.8	-0.476259	205.8	-18.1184	-17.6421												-3.87106	-12766.8
205.6	-0.496496	205.6	-18.5985	-18.102												-3.97197	-13099.5
205.4	-0.47782	205.4	-18.9344	-18.4566												-4.04977	-13356.1
205.2	-0.48185	205.2	-19.1555	-18.6736												-4.0974	-13513.2
205	-0.462361	205	-19.4541	-18.9917												-4.16719	-13743.4
204.8	-0.51685	204.8	-19.7532	-19.2363												-4.22087	-13920.4
204.6	-0.60504	204.6	-20.0538	-19.4488												-4.26747	-14074.1
204.4	-0.579032	204.4	-20.3487	-19.7697												-4.33789	-14306.4
204.2	-0.627713	204.2	-20.552	-19.9243												-4.37181	-14418.2
204	-0.600164	204	-20.8211	-20.2209												-4.43691	-14632.9
203.8	-0.696656	203.8	-20.9877	-20.291												-4.45229	-14683.6
203.6	-0.531956	203.6	-21.2191	-20.6871												-4.5392	-14970.3
203.4	-0.383029	203.4	-21.4938	-21.1108												-4.63215	-15276.8
203.2	-0.32784	203.2	-21.6329	-21.3051												-4.67479	-15417.4
203	-0.180292	203	-22.1577	-21.9774												-4.82231	-15904
202.8	-0.203453	202.8	-22.6746	-22.4711												-4.93065	-16261.3
202.6	-0.232958	202.6	-22.7201	-22.4871												-4.93416	-16272.9
202.4	-0.334627	202.4	-23.0698	-22.7352												-4.98858	-16452.3
202.2	-0.430161	202.2	-22.9657	-22.5355												-4.94478	-16307.9
202	-0.553423	202	-22.592	-22.0386												-4.83574	-15948.3
201.8	-0.573109	201.8	-22.8763	-22.3032												-4.8938	-16139.7
201.6	-0.534234	201.6	-22.8426	-22.3084												-4.89493	-16143.5
201.4	-0.483982	201.4	-23.2844	-22.8004												-5.0029	-16499.6
201.2	-0.433519	201.2	-24.057	-23.6235												-5.1835	-17095.2
201	-0.482766	201	-24.0663	-23.5835												-5.17473	-17066.3
200.8	-0.455967	200.8	-24.5803	-24.1243												-5.29339	-17457.6
200.6	-0.498423	200.6	-24.5919	-24.0935												-5.28662	-17435.3
200.4	-0.405954	200.4	-24.1872	-23.7812												-5.21811	-17209.3
200.2	-0.384847	200.2	-24.36	-23.9752												-5.26066	-17349.7
200	-0.408864	200	-24.3263	-23.9174												-5.248	-17307.9
199.8	-0.353903	199.8	-24.2512	-23.8973												-5.24358	-17293.3
199.6	-0.441054	199.6	-24.3192	-23.8781												-5.23938	-17279.5
199.4	-0.543001	199.4	-24.2729	-23.7299												-5.20685	-17172.2
199.2	-0.533603	199.2	-23.8975	-23.3639												-5.12654	-16907.3
199	-0.642176	199	-23.6926	-23.0504												-5.05776	-16680.5
198.8	-0.756799	198.8	-23.5467	-22.7899												-5.00059	-16492
198.6	-0.647005	198.6	-23.4274	-22.7804												-4.99851	-16485.1
198.4	-0.61728	198.4	-23.9908	-23.3735												-5.12865	-16914.3
198.2	-0.530509	198.2	-24.082	-23.5515												-5.1677	-17043.1
198	-0.306658	198	-24.3332	-24.0265												-5.27194	-17386.8
197.8	-0.348931	197.8	-24.0233	-23.6744												-5.19466	-17132
197.6	-0.270389	197.6	-23.6977	-23.4273												-5.14045	-16953.2
197.4	-0.148474	197.4	-23.0597	-22.9112												-5.02721	-16579.7
197.2	-0.312101	197.2	-22.6273	-22.3152												-4.89643	-16148.4
197	-0.31232	197	-22.1971	-21.8848												-4.80199	-15837
196.8	-0.48915	196.8	-21.2612	-20.7721												-4.55783	-15031.7
196.6	-0.589422	196.6	-21.0213	-20.4319												-4.48319	-14785.6
196.4	-0.45984	196.4	-20.5349	-20.0751												-4.4049	-14527.4
196.2	-0.358182	196.2	-20.733	-20.3748												-4.47067	-14744.3
196	-0.218101	196	-20.3114	-20.0933												-4.4089	-14540.6
195.8	-0.322156	195.8	-19.7523	-19.4301												-4.26339	-14060.7
195.6	-0.441986	195.6	-18.783	-18.341												-4.02441	-13272.5
195.4	-0.605157	195.4	-18.4453	-17.8401												-3.91451	-12910.1
195.2	-0.604761	195.2	-18.3772	-17.7724												-3.89965	-12861.1
195	-0.646068	195	-17.7568	-17.1107												-3.75446	-12382.2
194.8	-0.683678	194.8	-17.1557	-16.472												-3.61431	-11920
194.6	-0.572164	194.6	-16.6802	-16.108												-3.53445	-11656.6
194.4	-0.533252	194.4	-14.7289	-14.1956												-3.11483	-10272.7
194.2	-0.480397	194.2	-14.2504	-13.77												-3.02143	-9964.69
194	-0.455515	194	-14.4837	-14.0282												-3.07808	-10151.5
193.8	-0.393777	193.8	-13.0075	-12.6137												-2.76772	-9127.94
193.6	-0.278354	193.6	-14.5582	-14.2798												-3.1333	-10333.6
193.4	-0.2807	193.4	-14.6759	-14.3952												-3.15861	-10417.1
193.2	-0.177682	193.2	-13.7875	-13.6098												-2.98629	-9848.77
193	0.00619531	193	-12.9881	-12.9943												-2.85123	-9403.34
192.8	-0.16473	192.8	-11.4172	-11.2525												-2.46903	-8142.87
192.6	-0.189896	192.6	-9.48289	-9.29299												-2.03908	-6724.89
192.4	-0.0224175	192.4	-7.83071	-7.80829												-1.71331	-5650.48
192.2	-0.25062	192.2	-7.09829	-6.84767												-1.50253	-4955.33
192	-0.137547	192	-7.70487	-7.56732												-1.66043	-5476.11
191.8	-0.301421	191.8	-8.06812	-7.7667												-1.70418	-5620.39
191.6	-0.308486	191.6	-8.47876	-8.17027												-1.79273	-5912.43
191.4	-0.163489	191.4	-10.8958	-10.7323												-2.3549	-7766.46
191.2	-0.336835	191.2	-8.7333	-8.39646												-1.84236	-6076.12
191	-0.667875	191	-6.56312	-5.89524												-1.29354	-4266.1
190.8	-0.406609	190.8	-6.07158	-5.66497												-1.24302	-4099.47
190.6	-0.44731	190.6	-0.335726	0.111584												0.0244839	80.748
190.4	-0.724556	190.4	-0.0710757	0.65348												0.143388	472.892
190.2	-0.312155	190.2	-2.84911	-2.53695												-0.556662	-1835.87
190	0.277382	190	-0.253465	-0.530847												-0.116479	-384.148
189.8	-0.253546	189.8	-3.16498	-2.91143												-0.638831	-2106.86
189.6	-0.530805	189.6	-3.39402	-2.86321												-0.628251	-2071.97
189.4	-0.575012	189.4	0.935046	1.51006												0.331339	1092.76
189.2	-1.60201	189.2	-4.64467	-3.04266												-0.667625	-2201.83
189	-1.44947	189	0.558846	2.00832												0.440667	1453.32
188.8	-1.41603	188.8	6.7243	8.14033												1.78616	5890.76
188.6	-2.01502	188.6	5.0023	7.01732												1.53975	5078.1
188.4	-2.39546	188.4	9.70642	12.1019												2.65541	8757.55
188.2	-3.51501	188.2	2.59568	6.11069												1.34082	4422.01
188	-1.76182	188	-2.21838	-0.45656												-0.100179	-330.39
187.8	-1.77858	187.8	-0.527676	1.2509												0.274475	905.219
187.6	-1.42805	187.6	2.52569	3.95374												0.867535	2861.13
187.4	-0.161557	187.4	3.59401	3.75557												0.824052	2717.72
187.2	-0.888415	187.2	13.4026	14.291												3.13575	10341.7
187	1.32439	187	3.0756	1.75121												0.384253	1267.27
186.8	3.55624	186.8	-4.3412	-7.89744												-1.73287	-5715
186.6	1.04656	186.6	-12.3863	-13.4329												-2.94746	-9720.71
186.4	-0.250549	186.4	-21.8351	-21.5846												-4.73611	-15619.7
186.2	0.941877	186.2	-15.1626	-16.1045												-3.53367	-11654
186	2.45981	186	-10.6314	-13.0912												-2.87249	-9473.48
185.8	5.09618	185.8	-0.708356	-5.80454												-1.27364	-4200.46
185.6	11.069	185.6	3.39146	-7.67754												-1.68462	-5555.87
185.4	6.15251	185.4	6.33787	0.18536												0.0406719	134.136
185.2	0.432645	185.2	0.799242	0.366597												0.0804392	265.289
185	6.08265	185	0.147466	-5.93518												-1.30231	-4295.01
184.8	8.42074	184.8	-0.589256	-9.01												-1.97699	-6520.1
184.6	19.7171	184.6	6.00013	-13.717												-3.0098	-9926.31
184.4	19.3148	184.4	6.19605	-13.1188												-2.87853	-9493.41
184.2	18.1268	184.2	1.59822	-16.5286												-3.62672	-11960.9
184	11.2237	184	5.62649	-5.59721												-1.22815	-4050.43
183.8	2.19877	183.8	-6.74273	-8.9415												-1.96196	-6470.53
183.6	2.74985	183.6	-6.59768	-9.34753												-2.05105	-6764.36
183.4	-2.10724	183.4	3.31313	5.42037												1.18935	3922.46
183.2	0.147878	183.2	1.82193	1.67405												0.367323	1211.43
183	-3.25321	183	0.371228	3.62444												0.795279	2622.83
182.8	1.92311	182.8	3.64977	1.72666												0.378866	1249.5
182.6	0.814614	182.6	3.35022	2.53561												0.556366	1834.9
182.4	0.283992	182.4	-4.70073	-4.98472												-1.09375	-3607.2
182.2	-0.810056	182.2	3.82245	4.63251												1.01647	3352.32
182	-2.97431	182	-2.9114	0.06291												0.0138038	45.5249
181.8	-1.44732	181.8	-9.7598	-8.31248												-1.82394	-6015.34
181.6	4.90927	181.6	-8.76902	-13.6783												-3.00131	-9898.32
181.4	4.40599	181.4	-17.8365	-22.2425												-4.88048	-16095.8
181.2	5.2116	181.2	-18.7732	-23.9848												-5.26278	-17356.6
181	8.38669	181	-19.209	-27.5957												-6.05508	-19969.7
180.8	3.01086	180.8	-11.5381	-14.549												-3.19235	-10528.4
180.6	-0.693685	180.6	0.540069	1.23375												0.270712	892.808
180.4	3.09666	180.4	7.17034	4.07368												0.893853	2947.93
180.2	1.80476	180.2	15.5127	13.7079												3.00782	9919.77
180	2.48319	180	14.6392	12.156												2.66729	8796.72

## Sheet: DichroWeb
Algorithm	dataset		Helix1	Helix2	Strand1	Strand2	Turns	no order	averages	Helix	β-Strand	β-turns	random coil	total	average set 7	Helix	β-Strand	β-turns	random coil	total		av across datasets different methods	Helix	β-Strand	β-turns	random coil
Selcon3	4		0.037	0.084	0.184	0.098	0.218	0.371		0.121	0.282	0.218	0.371									Selcon3	0.104333	0.238667	0.165333	0.484667
Selcon3	7		0.034	0.055	0.116	0.06	0.113	0.616		0.089	0.176	0.113	0.616	0.994	Selcon3, Contin-LL, CDSSTR	0.0783333	0.154333	0.113333	0.651667	0.997667
Selcon3	SP175		0.017	0.086	0.135	0.123	0.165	0.467		0.103	0.258	0.165	0.467
Contin-LL	4	best	0.017	0.105	0.153	0.101	0.249	0.374		0.122	0.254	0.249	0.374									Contin-LL	0.11675	0.22275	0.17	0.48975
		Ø	0.03	0.09	0.171	0.101	0.228	0.38		0.12	0.272	0.228	0.38
Contin-LL	7	best	0.034	0.062	0.081	0.056	0.127	0.639		0.096	0.137	0.127	0.639	0.999
		Ø	0.031	0.053	0.097	0.057	0.116	0.646		0.084	0.154	0.116	0.646
Contin-LL	SP175	best	0.031	0.104	0.144	0.112	0.157	0.452		0.135	0.256	0.157	0.452
		Ø	0.009	0.082	0.132	0.122	0.168	0.486		0.091	0.254	0.168	0.486
Contin-LL	SMP180	best	0.001	0.113	0.122	0.122	0.147	0.494		0.114	0.244	0.147	0.494
		Ø	0.02	0.056	0.187	0.128	0.151	0.458		0.076	0.315	0.151	0.458
CDSSTR	4		0.02	0.09	0.18	0.11	0.25	0.36		0.11	0.29	0.25	0.36									CDSSTR	0.0725	0.2675	0.1575	0.5025
CDSSTR	7		0.02	0.03	0.09	0.06	0.1	0.7		0.05	0.15	0.1	0.7	1
CDSSTR	SP175		0.01	0.05	0.2	0.12	0.15	0.47		0.06	0.32	0.15	0.47
CDSSTR	SMP180		0.02	0.05	0.18	0.13	0.13	0.48		0.07	0.31	0.13	0.48
K2d	-		0.07		0.32		0.610 random coil			0.07	0.32	-	0.61
Laura Masino from the STP says that she only used reference data set 7 when she was deconvoluting the CD data acquired with Diego/ Hazel.
As usual, Helix 1 and 2 and Strand 1 and 2 were combined
Laura pointed out that they could not measure down to 190 nm as the buffer conditions were not optimal:
from Hazel's lab book it sounds as if she used sample after SEC in 10 mM phosphate buffer, 100 mM NaCl, 0.5 mM TCEP, pH 7.0 for first CD, which would explain this
for follow-up experiments comparing native and dentured protein, each before and after melting she reports dialysis into phosphate buffer, no salt

## Sheet: K2D2_data
-384	190		molar ellipticticity from 190 to 240 nm in 1 nm increments for input into K2D2 or K2D3 server
-4270	191
-5480	192
-9400	193
-10200	194
-12400	195
-14500	196
-15800	197
-17400	198
-16700	199
-17300	200
-17100	201
-15900	202
-15900	203
-14600	204
-13700	205
-12500	206
-11400	207
-10600	208
-9460	209
-8360	210
-7400	211
-7050	212
-6220	213
-5690	214
-5220	215
-4940	216
-4520	217
-4300	218
-4100	219
-3890	220
-3770	221
-3580	222
-3480	223
-3420	224
-3300	225
-3020	226
-3050	227
-2790	228
-2610	229
-2420	230
-2190	231
-1980	232
-1750	233
-1750	234
-1520	235
-1380	236
-1160	237
-1010	238
-806	239
-609	240

## Sheet: melt analysis
λ (nm) base	baseline		20°C	30°C	40°C	50.01°C	60°C	70°C	80.01°C		subtract baseline	20°C corr	30°C corr	40°C corr	50.01°C corr	60°C corr	70°C corr	80.01°C corr		molar ellipticity [theta] deg*cm2/dmol = deg/Mm	20°C	30°C	40°C	50.01°C	60°C	70°C	80.01°C
260	-0.381222		-0.462794	-0.460496	-0.415731	-0.49554	-0.504849	-0.478444	-0.372382			-0.081572	-0.079274	-0.034509	-0.114318	-0.123627	-0.097222	0.00884			-5.90297	-5.73668	-2.49725	-8.27264	-8.94629	-7.03549	0.639708
259	-0.386293		-0.393524	-0.289569	-0.4737	-0.418741	-0.439113	-0.458972	-0.433632			-0.007231	0.096724	-0.087407	-0.032448	-0.05282	-0.072679	-0.047339			-0.523273	6.99945	-6.32522	-2.34811	-3.82233	-5.25943	-3.4257
258	-0.383812		-0.414283	-0.444622	-0.33947	-0.336747	-0.429691	-0.333749	-0.251913			-0.030471	-0.06081	0.044342	0.047065	-0.045879	0.050063	0.131899			-2.20504	-4.40053	3.20882	3.40587	-3.32004	3.62282	9.54489
257	-0.38826		-0.420298	-0.488024	-0.467054	-0.436879	-0.302595	-0.462122	-0.344669			-0.032038	-0.099764	-0.078794	-0.048619	0.085665	-0.073862	0.043591			-2.31844	-7.21944	-5.70194	-3.51832	6.19916	-5.34504	3.15447
256	-0.46024		-0.480198	-0.372488	-0.362297	-0.397106	-0.422645	-0.566825	-0.526285			-0.019958	0.087752	0.097943	0.063134	0.037595	-0.106585	-0.066045			-1.44426	6.35019	7.08766	4.5687	2.72057	-7.71304	-4.77936
255	-0.386645		-0.32198	-0.49729	-0.484651	-0.505514	-0.491324	-0.337356	-0.430282			0.064665	-0.110645	-0.098006	-0.118869	-0.104679	0.049289	-0.043637			4.67949	-8.00684	-7.09222	-8.60198	-7.57511	3.56681	-3.1578
254	-0.383072		-0.516138	-0.494047	-0.498303	-0.454122	-0.473749	-0.651783	-0.50002			-0.133066	-0.110975	-0.115231	-0.07105	-0.090677	-0.268711	-0.116948			-9.62934	-8.03073	-8.33871	-5.14155	-6.56186	-19.4453	-8.46296
253	-0.396377		-0.465555	-0.513622	-0.345654	-0.620081	-0.519288	-0.504391	-0.524573			-0.069178	-0.117245	0.050723	-0.223704	-0.122911	-0.108014	-0.128196			-5.00608	-8.48446	3.67058	-16.1884	-8.89448	-7.81645	-9.27693
252	-0.473605		-0.489376	-0.539843	-0.550306	-0.409198	-0.493115	-0.466876	-0.53673			-0.015771	-0.066238	-0.076701	0.064407	-0.01951	0.006729	-0.063125			-1.14127	-4.79332	-5.55048	4.66082	-1.41184	0.486945	-4.56805
251	-0.320777		-0.513914	-0.546403	-0.515436	-0.492454	-0.452112	-0.495609	-0.538395			-0.193137	-0.225626	-0.194659	-0.171677	-0.131335	-0.174832	-0.217618			-13.9764	-16.3275	-14.0865	-12.4234	-9.50408	-12.6517	-15.748
250	-0.41939		-0.575942	-0.525613	-0.62872	-0.579031	-0.682181	-0.61234	-0.625745			-0.156552	-0.106223	-0.20933	-0.159641	-0.262791	-0.19295	-0.206355			-11.3289	-7.68685	-15.1482	-11.5524	-19.0169	-13.9629	-14.9329
249	-0.42512		-0.460947	-0.56246	-0.578568	-0.564214	-0.75623	-0.697974	-0.745645			-0.035827	-0.13734	-0.153448	-0.139094	-0.33111	-0.272854	-0.320525			-2.59263	-9.93863	-11.1043	-10.0656	-23.9608	-19.7451	-23.1948
248	-0.369917		-0.549132	-0.565084	-0.616427	-0.639591	-0.797256	-0.770568	-0.845411			-0.179215	-0.195167	-0.24651	-0.269674	-0.427339	-0.400651	-0.475494			-12.9689	-14.1233	-17.8387	-19.515	-30.9245	-28.9932	-34.4092
247	-0.438534		-0.556176	-0.652528	-0.750111	-0.752594	-0.816256	-0.861985	-0.892542			-0.117642	-0.213994	-0.311577	-0.31406	-0.377722	-0.423451	-0.454008			-8.51318	-15.4857	-22.5473	-22.727	-27.3339	-30.6431	-32.8544
246	-0.390194		-0.54392	-0.679294	-0.694335	-0.946069	-0.949675	-0.987872	-0.883463			-0.153726	-0.2891	-0.304141	-0.555875	-0.559481	-0.597678	-0.493269			-11.1244	-20.9208	-22.0092	-40.226	-40.4869	-43.2511	-35.6955
245	-0.385706		-0.640773	-0.720251	-0.859471	-0.989949	-1.00438	-1.02846	-1.20168			-0.255067	-0.334545	-0.473765	-0.604243	-0.618674	-0.642754	-0.815974			-18.458	-24.2094	-34.2841	-43.7262	-44.7705	-46.513	-59.0481
244	-0.381602		-0.811205	-0.850112	-0.952761	-0.876659	-1.09224	-1.2895	-1.39239			-0.429603	-0.46851	-0.571159	-0.495057	-0.710638	-0.907898	-1.01079			-31.0883	-33.9038	-41.332	-35.8249	-51.4254	-65.7002	-73.1459
243	-0.410081		-0.883501	-1.06893	-1.06702	-1.16945	-1.33959	-1.36437	-1.50461			-0.47342	-0.658849	-0.656939	-0.759369	-0.929509	-0.954289	-1.09453			-34.2591	-47.6777	-47.5395	-54.9519	-67.2641	-69.0573	-79.2058
242	-0.402382		-1.08399	-1.19115	-1.26661	-1.39614	-1.55427	-1.63968	-1.79563			-0.681608	-0.788768	-0.864228	-0.993758	-1.15189	-1.2373	-1.39325			-49.3247	-57.0793	-62.54	-71.9135	-83.3566	-89.5373	-100.823
241	-0.407122		-1.28983	-1.28492	-1.49587	-1.75065	-1.77423	-1.69458	-1.94998			-0.882708	-0.877798	-1.08875	-1.34353	-1.36711	-1.28746	-1.54286			-63.8773	-63.522	-78.7874	-97.2246	-98.931	-93.1671	-111.649
240	-0.369962		-1.38574	-1.51144	-1.64803	-1.88906	-2.03449	-2.27833	-2.16032			-1.01578	-1.14148	-1.27807	-1.5191	-1.66453	-1.90837	-1.79036			-73.507	-82.6033	-92.4876	-109.93	-120.454	-138.099	-129.56
239	-0.381441		-1.53359	-1.62947	-1.74425	-2.08739	-2.33819	-2.42357	-2.47233			-1.15215	-1.24803	-1.36281	-1.70595	-1.95675	-2.04213	-2.09089			-83.3755	-90.3138	-98.6199	-123.451	-141.6	-147.779	-151.308
238	-0.263609		-1.64005	-1.88801	-2.15261	-2.42455	-2.59459	-2.64569	-2.8576			-1.37644	-1.6244	-1.889	-2.16094	-2.33098	-2.38208	-2.59399			-99.6064	-117.55	-136.698	-156.377	-168.682	-172.38	-187.715
237	-0.341604		-1.94406	-2.14408	-2.53071	-2.7125	-2.88028	-3.15273	-3.17327			-1.60246	-1.80248	-2.18911	-2.3709	-2.53868	-2.81113	-2.83167			-115.962	-130.436	-158.415	-171.57	-183.712	-203.428	-204.914
236	-0.299591		-2.03789	-2.41493	-2.63199	-2.97497	-3.13171	-3.35453	-3.48444			-1.7383	-2.11534	-2.3324	-2.67538	-2.83212	-3.05494	-3.18485			-125.792	-153.077	-168.784	-193.604	-204.947	-221.071	-230.472
235	-0.299231		-2.51366	-2.68576	-3.12325	-3.31564	-3.62214	-3.52546	-3.98627			-2.21443	-2.38653	-2.82402	-3.01641	-3.32291	-3.22623	-3.68704			-160.248	-172.702	-204.361	-218.283	-240.463	-233.467	-266.813
234	-0.342384		-2.70497	-2.96436	-3.42456	-3.5048	-3.84027	-4.25266	-4.18589			-2.36259	-2.62198	-3.08218	-3.16242	-3.49789	-3.91028	-3.84351			-170.969	-189.74	-223.042	-228.849	-253.125	-282.968	-278.136
233	-0.45014		-2.833	-3.13098	-3.65476	-3.95884	-4.23422	-4.39713	-4.62394			-2.38286	-2.68084	-3.20462	-3.5087	-3.78408	-3.94699	-4.1738			-172.436	-193.999	-231.903	-253.908	-273.836	-285.625	-302.038
232	-0.437354		-3.21093	-3.7308	-3.81586	-4.50614	-4.62176	-4.94712	-4.99723			-2.77358	-3.29345	-3.37851	-4.06879	-4.18441	-4.50977	-4.55988			-200.71	-238.331	-244.486	-294.438	-302.805	-326.35	-329.976
231	-0.417335		-3.45531	-3.63211	-4.26475	-4.74219	-5.02738	-5.12877	-5.39603			-3.03797	-3.21477	-3.84742	-4.32485	-4.61004	-4.71143	-4.9787			-219.844	-232.638	-278.419	-312.969	-333.607	-340.944	-360.284
230	-0.414236		-3.9636	-3.99612	-4.57127	-4.8558	-5.23705	-5.47095	-5.62445			-3.54936	-3.58188	-4.15703	-4.44156	-4.82281	-5.05671	-5.21021			-256.85	-259.204	-300.824	-321.415	-349.004	-365.93	-377.038
229	-0.375472		-3.83639	-4.35396	-4.88989	-5.30892	-5.54209	-5.65651	-6.02113			-3.46092	-3.97849	-4.51442	-4.93345	-5.16662	-5.28104	-5.64566			-250.45	-287.904	-326.687	-357.01	-373.883	-382.163	-408.549
228	-0.436281		-4.23945	-4.66473	-5.07942	-5.52827	-5.75591	-6.11811	-6.21015			-3.80317	-4.22845	-4.64314	-5.09199	-5.31963	-5.68183	-5.77387			-275.217	-305.992	-336.002	-368.483	-384.956	-411.167	-417.827
227	-0.36873		-4.50292	-4.98736	-5.35722	-5.77897	-6.18019	-6.36908	-6.4853			-4.13419	-4.61863	-4.98849	-5.41024	-5.81146	-6.00035	-6.11657			-299.171	-334.228	-360.993	-391.513	-420.547	-434.216	-442.627
226	-0.48014		-4.63882	-5.18877	-5.76893	-6.12262	-6.34135	-6.39129	-6.74339			-4.15868	-4.70863	-5.28879	-5.64248	-5.86121	-5.91115	-6.26325			-300.944	-340.741	-382.724	-408.319	-424.147	-427.761	-453.241
225	-0.328737		-5.12159	-5.33967	-5.80414	-6.1715	-6.65206	-6.72486	-6.91506			-4.79285	-5.01093	-5.4754	-5.84276	-6.32332	-6.39612	-6.58632			-346.836	-362.617	-396.229	-422.813	-457.588	-462.857	-476.62
224	-0.418283		-4.98987	-5.27275	-6.07873	-6.29459	-6.69528	-7.14167	-7.22077			-4.57159	-4.85447	-5.66045	-5.87631	-6.277	-6.72339	-6.80249			-330.824	-351.294	-409.619	-425.24	-454.236	-486.539	-492.263
223	-0.454377		-4.98274	-5.74259	-6.10693	-6.37872	-6.88449	-7.11453	-7.33156			-4.52836	-5.28821	-5.65255	-5.92434	-6.43011	-6.66015	-6.87718			-327.696	-382.682	-409.048	-428.716	-465.316	-481.963	-497.669
222	-0.367026		-5.49888	-5.7402	-6.32531	-6.73579	-6.96048	-7.26969	-7.41629			-5.13185	-5.37317	-5.95828	-6.36876	-6.59345	-6.90266	-7.04926			-371.368	-388.831	-431.172	-460.877	-477.136	-499.512	-510.121
221	-0.391551		-5.69524	-6.30924	-6.32768	-7.10655	-7.06959	-7.43289	-7.46111			-5.30369	-5.91769	-5.93613	-6.715	-6.67804	-7.04134	-7.06956			-383.802	-428.235	-429.569	-485.932	-483.257	-509.548	-511.59
220	-0.36832		-5.76378	-6.22661	-6.72051	-6.82781	-7.26127	-7.43104	-7.74217			-5.39546	-5.85829	-6.35219	-6.45949	-6.89295	-7.06272	-7.37385			-390.443	-423.936	-459.677	-467.442	-498.81	-511.095	-533.61
219	-0.368219		-6.23082	-6.23066	-7.02207	-7.2099	-7.60326	-7.73351	-7.81513			-5.8626	-5.86244	-6.65385	-6.84168	-7.23504	-7.36529	-7.44691			-424.248	-424.237	-481.507	-495.099	-523.565	-532.991	-538.897
218	-0.417557		-6.2868	-7.06497	-7.25947	-7.31309	-7.68736	-7.85032	-8.27351			-5.86924	-6.64741	-6.84191	-6.89553	-7.2698	-7.43276	-7.85595			-424.729	-481.041	-495.116	-498.996	-526.081	-537.873	-568.497
217	-0.330852		-6.92885	-7.35573	-7.51308	-7.64056	-7.88137	-7.92084	-7.93231			-6.598	-7.02488	-7.18223	-7.30971	-7.55052	-7.58999	-7.60146			-477.465	-508.357	-519.743	-528.968	-546.395	-549.251	-550.081
216	-0.387068		-6.93779	-7.52484	-7.95674	-7.97555	-8.28577	-8.53415	-8.42383			-6.55072	-7.13777	-7.56967	-7.58848	-7.8987	-8.14708	-8.03676			-474.044	-516.526	-547.781	-549.142	-571.591	-589.565	-581.582
215	-0.370508		-7.77614	-7.94338	-8.35208	-8.13014	-8.32223	-8.69585	-8.67875			-7.40563	-7.57287	-7.98157	-7.75963	-7.95172	-8.32534	-8.30824			-535.91	-548.012	-577.588	-561.527	-575.428	-602.465	-601.227
214	-0.497035		-8.1939	-8.36174	-8.47449	-8.53862	-8.81413	-9.08625	-8.71626			-7.69686	-7.8647	-7.97745	-8.04158	-8.3171	-8.58921	-8.21922			-556.985	-569.131	-577.29	-581.931	-601.868	-621.56	-594.786
213	-0.389647		-9.20447	-9.10723	-9.08464	-8.87344	-9.24951	-9.40044	-9.64768			-8.81482	-8.71758	-8.69499	-8.48379	-8.85986	-9.01079	-9.25803			-637.886	-630.849	-629.215	-613.931	-641.146	-652.068	-669.959
212	-0.28447		-9.78824	-10.0701	-9.79788	-10.0086	-9.53257	-10.163	-9.98357			-9.50377	-9.78563	-9.51341	-9.72413	-9.2481	-9.87853	-9.6991			-687.742	-708.139	-688.44	-703.688	-669.24	-714.862	-701.877
211	-0.447675		-10.5376	-11.0557	-10.5973	-10.8173	-11.0331	-10.6939	-10.8588			-10.0899	-10.608	-10.1496	-10.3696	-10.5854	-10.2462	-10.4111			-730.159	-767.652	-734.479	-750.4	-766.016	-741.47	-753.403
210	-0.393391		-12.4989	-11.9291	-11.8396	-11.8292	-12.0817	-11.6676	-11.3549			-12.1055	-11.5357	-11.4462	-11.4358	-11.6883	-11.2742	-10.9615			-876.017	-834.784	-828.307	-827.554	-845.827	-815.86	-793.232
209	-0.442187		-13.3403	-13.3821	-13.024	-13.4974	-12.3408	-12.4343	-12.5175			-12.8981	-12.9399	-12.5818	-13.0552	-11.8986	-11.9921	-12.0753			-933.374	-936.399	-910.485	-944.743	-861.045	-867.811	-873.832
208	-0.363929		-14.8791	-14.5234	-14.5961	-14.2612	-14.0585	-14.1052	-13.9913			-14.5152	-14.1595	-14.2322	-13.8973	-13.6946	-13.7413	-13.6274			-1050.39	-1024.65	-1029.91	-1005.68	-991.01	-994.389	-986.147
207	-0.478911		-16.4497	-16.3248	-15.7583	-16.0172	-15.9784	-15.4033	-15.4832			-15.9708	-15.8459	-15.2794	-15.5383	-15.4995	-14.9244	-15.0043			-1155.73	-1146.69	-1105.7	-1124.43	-1121.62	-1080.01	-1085.79
206	-0.441654		-17.5007	-17.6386	-17.3003	-16.6476	-16.5734	-16.5399	-16.4908			-17.059	-17.1969	-16.8586	-16.2059	-16.1317	-16.0982	-16.0491			-1234.48	-1244.46	-1219.98	-1172.75	-1167.38	-1164.95	-1161.4
205	-0.462361		-19.4443	-18.7772	-18.4136	-19.1649	-18.3759	-17.9625	-16.9323			-18.9819	-18.3148	-17.9512	-18.7025	-17.9135	-17.5001	-16.4699			-1373.63	-1325.36	-1299.04	-1353.41	-1296.32	-1266.4	-1191.85
204	-0.600164		-21.0337	-19.9215	-19.6258	-19.2421	-19.1234	-18.171	-18.1701			-20.4335	-19.3213	-19.0256	-18.6419	-18.5232	-17.5708	-17.5699			-1478.68	-1398.19	-1376.79	-1349.03	-1340.44	-1271.52	-1271.45
203	-0.180292		-22.3433	-20.9639	-20.234	-20.2124	-19.7298	-18.8388	-19.4548			-22.163	-20.7836	-20.0537	-20.0321	-19.5495	-18.6585	-19.2745			-1603.83	-1504.01	-1451.19	-1449.63	-1414.7	-1350.23	-1394.8
202	-0.553423		-22.8757	-21.811	-21.1138	-22.1356	-20.4487	-20.9269	-20.3093			-22.3223	-21.2576	-20.5604	-21.5822	-19.8953	-20.3735	-19.7559			-1615.36	-1538.31	-1487.86	-1561.8	-1439.73	-1474.33	-1429.64
201	-0.482766		-24.0137	-22.3647	-21.7724	-22.7961	-20.0463	-21.0583	-18.6886			-23.5309	-21.8819	-21.2896	-22.3133	-19.5635	-20.5755	-18.2058			-1702.82	-1583.49	-1540.63	-1614.71	-1415.72	-1488.95	-1317.47
200	-0.408864		-24.4665	-23.0034	-21.7082	-20.9442	-20.1131	-19.2628	-19.7539			-24.0576	-22.5945	-21.2993	-20.5353	-19.7042	-18.8539	-19.345			-1740.94	-1635.06	-1541.33	-1486.04	-1425.9	-1364.37	-1399.91
199	-0.642176		-23.3284	-22.83	-21.5468	-20.464	-21.3074	-18.3224	-18.2763			-22.6862	-22.1878	-20.9046	-19.8218	-20.6652	-17.6802	-17.6341			-1641.69	-1605.63	-1512.77	-1434.41	-1495.44	-1279.43	-1276.1
198	-0.306658		-21.8887	-22.0736	-20.7771	-18.1206	-17.0488	-17.7075	-14.2234			-21.582	-21.7669	-20.4704	-17.8139	-16.7421	-17.4008	-13.9167			-1561.79	-1575.17	-1481.35	-1289.11	-1211.55	-1259.21	-1007.09
197	-0.31232		-22.3998	-21.4741	-17.6026	-16.6971	-19.2833	-16.8989	-19.8603			-22.0875	-21.1618	-17.2903	-16.3848	-18.971	-16.5866	-19.548			-1598.36	-1531.38	-1251.21	-1185.69	-1372.84	-1200.29	-1414.59
196	-0.218101		-21.4926	-15.7944	-15.781	-13.4329	-13.8007	-12.4383	-11.4749			-21.2745	-15.5763	-15.5629	-13.2148	-13.5826	-12.2202	-11.2568			-1539.53	-1127.18	-1126.21	-956.291	-982.907	-884.317	-814.6
195	-0.646068		-16.8589	-13.7349	-13.2597	-13.6298	-12.3519	-10.9086	-9.78376			-16.2128	-13.0888	-12.6136	-12.9837	-11.7058	-10.2625	-9.13769			-1173.24	-947.176	-912.788	-939.57	-847.095	-742.65	-661.251
194	-0.455515		-18.1884	-11.199	-11.827	-1.98238	-6.35232	-12.2277	-11.4734			-17.7329	-10.7435	-11.3715	-1.52686	-5.8968	-11.7722	-11.0179			-1283.24	-777.454	-822.9	-110.492	-426.723	-851.896	-797.311
193	0.00619531		-9.10213	-7.6752	-16.0522	-10.8194	1.01093	-0.429877	-2.97905			-9.10833	-7.6814	-16.0584	-10.8256	1.00473	-0.436072	-2.98525			-659.126	-555.866	-1162.07	-783.396	72.7078	-31.5564	-216.028
192	-0.137547		-10.2461	-3.59595	-1.05535	-1.57484	-14.4266	-2.55188	-12.3992			-10.1086	-3.4584	-0.917803	-1.43729	-14.2891	-2.41433	-12.2617			-731.507	-250.268	-66.417	-104.01	-1034.03	-174.714	-887.317
191	-0.667875		-7.43075	-13.2869	-2.01993	16.8708	-29.0441	3.82526	25.1727			-6.76287	-12.619	-1.35206	17.5387	-28.3762	4.49314	25.8406			-489.397	-913.178	-97.8417	1269.19	-2053.45	325.147	1869.96
190	0.277382		0.967003	-5.80384	7.76682	-9.25583	11.9336	13.0358	-0.18635			0.689621	-6.08122	7.48944	-9.53321	11.6562	12.7584	-0.463732			49.9045	-440.069	541.974	-689.873	843.504	923.265	-33.558
