# Supplementary material for: Bacterial effectors mediate kinase reprogramming through mimicry of conserved eukaryotic motifs
Source: EMBO Rep. 2025 May 12;26(14):3529–53. doi: 10.1038/s44319-025-00472-y (PMC12287357; doi:10.1038/s44319-025-00472-y)
Supplement: Supplementary file 4 — Source data Fig. 2 [file 44319_2025_472_MOESM4_ESM.zip]

Archive with 162 entries (140 files):
- Figure 2/
- __MACOSX/._Figure 2
- Figure 2/.DS_Store
- __MACOSX/Figure 2/._.DS_Store
- Figure 2/2F/
- __MACOSX/Figure 2/._2F
- Figure 2/2C/
- __MACOSX/Figure 2/._2C
- Figure 2/2D/
- __MACOSX/Figure 2/._2D
- Figure 2/2E/
- __MACOSX/Figure 2/._2E
- Figure 2/2B/
- __MACOSX/Figure 2/._2B
- Figure 2/2F/Ladder+GFPtop/
- __MACOSX/Figure 2/2F/._Ladder+GFPtop
- Figure 2/2F/.DS_Store
- __MACOSX/Figure 2/2F/._.DS_Store
- Figure 2/2F/2F_readme.pptx
- __MACOSX/Figure 2/2F/._2F_readme.pptx
- Figure 2/2F/Ladder+pTyrtop+pThrbottom/
- __MACOSX/Figure 2/2F/._Ladder+pTyrtop+pThrbottom
- Figure 2/2C/Ladder+STAT3/
- __MACOSX/Figure 2/2C/._Ladder+STAT3
- Figure 2/2C/Ladder+pY705-STAT3/
- __MACOSX/Figure 2/2C/._Ladder+pY705-STAT3
- Figure 2/2C/.DS_Store
- __MACOSX/Figure 2/2C/._.DS_Store
- Figure 2/2C/2C_readme.pptx
- __MACOSX/Figure 2/2C/._2C_readme.pptx
- Figure 2/2C/Ladder+HA/
- __MACOSX/Figure 2/2C/._Ladder+HA
- Figure 2/2C/Ladder+DnaK/
- __MACOSX/Figure 2/2C/._Ladder+DnaK
- Figure 2/2D/Ladder+STAT3/
- __MACOSX/Figure 2/2D/._Ladder+STAT3
- Figure 2/2D/.DS_Store
- __MACOSX/Figure 2/2D/._.DS_Store
- Figure 2/2D/2D_readme.pptx
- __MACOSX/Figure 2/2D/._2D_readme.pptx
- Figure 2/2D/Ladder+GFP_lower_v2/
- __MACOSX/Figure 2/2D/._Ladder+GFP_lower_v2
- Figure 2/2D/Ladder+GSK3/
- __MACOSX/Figure 2/2D/._Ladder+GSK3
- Figure 2/2E/2E_readme.pptx
- __MACOSX/Figure 2/2E/._2E_readme.pptx
- Figure 2/2E/.DS_Store
- __MACOSX/Figure 2/2E/._.DS_Store
- Figure 2/2E/Ladder+STAT3_top/
- __MACOSX/Figure 2/2E/._Ladder+STAT3_top
- Figure 2/2E/Ladder+STAT3+pY705-STAT3/
- __MACOSX/Figure 2/2E/._Ladder+STAT3+pY705-STAT3
- Figure 2/2E/Ladder+GFP_middle_V2/
- __MACOSX/Figure 2/2E/._Ladder+GFP_middle_V2
- Figure 2/2E/Ladder+Tub/
- __MACOSX/Figure 2/2E/._Ladder+Tub
- Figure 2/2B/Ladder+STAT3/
- __MACOSX/Figure 2/2B/._Ladder+STAT3
- Figure 2/2B/.DS_Store
- __MACOSX/Figure 2/2B/._.DS_Store
- Figure 2/2B/Ladder+GFP/
- __MACOSX/Figure 2/2B/._Ladder+GFP
- Figure 2/2B/Ladder+GSK3/
- __MACOSX/Figure 2/2B/._Ladder+GSK3
- Figure 2/2B/2B_readme.pptx
- __MACOSX/Figure 2/2B/._2B_readme.pptx
- Figure 2/2F/Ladder+GFPtop/LadderGFPtopChemi.tif
- __MACOSX/Figure 2/2F/Ladder+GFPtop/._LadderGFPtopChemi.tif
- Figure 2/2F/Ladder+GFPtop/LadderGFPtopMembrane.tif
- __MACOSX/Figure 2/2F/Ladder+GFPtop/._LadderGFPtopMembrane.tif
- Figure 2/2F/Ladder+GFPtop/LadderGFPtop_composite.tif
- __MACOSX/Figure 2/2F/Ladder+GFPtop/._LadderGFPtop_composite.tif
- Figure 2/2F/Ladder+pTyrtop+pThrbottom/LadderpTyrtoppThrbottom_composite.tif
- __MACOSX/Figure 2/2F/Ladder+pTyrtop+pThrbottom/._LadderpTyrtoppThrbottom_composite.tif
- Figure 2/2F/Ladder+pTyrtop+pThrbottom/LadderpTyrtoppThrbottomMembrane.tif
- __MACOSX/Figure 2/2F/Ladder+pTyrtop+pThrbottom/._LadderpTyrtoppThrbottomMembrane.tif
- Figure 2/2F/Ladder+pTyrtop+pThrbottom/LadderpTyrtoppThrbottomChemi.tif
- __MACOSX/Figure 2/2F/Ladder+pTyrtop+pThrbottom/._LadderpTyrtoppThrbottomChemi.tif
- Figure 2/2C/Ladder+STAT3/LadderSTAT3_V2Chemi.tif
- __MACOSX/Figure 2/2C/Ladder+STAT3/._LadderSTAT3_V2Chemi.tif
- Figure 2/2C/Ladder+STAT3/LadderSTAT3_V2Membrane.tif
- __MACOSX/Figure 2/2C/Ladder+STAT3/._LadderSTAT3_V2Membrane.tif
- Figure 2/2C/Ladder+STAT3/LadderSTAT3_V2_composite.tif
- __MACOSX/Figure 2/2C/Ladder+STAT3/._LadderSTAT3_V2_composite.tif
- Figure 2/2C/Ladder+pY705-STAT3/LadderpY705-STAT3Membrane.tif
- __MACOSX/Figure 2/2C/Ladder+pY705-STAT3/._LadderpY705-STAT3Membrane.tif
- Figure 2/2C/Ladder+pY705-STAT3/LadderpY705-STAT3_composite.tif
- __MACOSX/Figure 2/2C/Ladder+pY705-STAT3/._LadderpY705-STAT3_composite.tif
- Figure 2/2C/Ladder+pY705-STAT3/LadderpY705-STAT3Chemi.tif
- __MACOSX/Figure 2/2C/Ladder+pY705-STAT3/._LadderpY705-STAT3Chemi.tif
- Figure 2/2C/Ladder+HA/LadderHA_composite.tif
- __MACOSX/Figure 2/2C/Ladder+HA/._LadderHA_composite.tif
- Figure 2/2C/Ladder+HA/LadderHAMembrane.tif
- __MACOSX/Figure 2/2C/Ladder+HA/._LadderHAMembrane.tif
- Figure 2/2C/Ladder+HA/LadderHAChemi.tif
- __MACOSX/Figure 2/2C/Ladder+HA/._LadderHAChemi.tif
- Figure 2/2C/Ladder+DnaK/LadderDnaKChemi.tif
- __MACOSX/Figure 2/2C/Ladder+DnaK/._LadderDnaKChemi.tif
- Figure 2/2C/Ladder+DnaK/LadderDnaKMembrane.tif
- __MACOSX/Figure 2/2C/Ladder+DnaK/._LadderDnaKMembrane.tif
- Figure 2/2C/Ladder+DnaK/LadderDnaK_composite.tif
- __MACOSX/Figure 2/2C/Ladder+DnaK/._LadderDnaK_composite.tif
- Figure 2/2D/Ladder+STAT3/LadderSTAT3Chemi.tif
- __MACOSX/Figure 2/2D/Ladder+STAT3/._LadderSTAT3Chemi.tif
- Figure 2/2D/Ladder+STAT3/LadderSTAT3_composite.tif
- __MACOSX/Figure 2/2D/Ladder+STAT3/._LadderSTAT3_composite.tif
- Figure 2/2D/Ladder+STAT3/LadderSTAT3Membrane.tif
- __MACOSX/Figure 2/2D/Ladder+STAT3/._LadderSTAT3Membrane.tif
- Figure 2/2D/Ladder+GFP_lower_v2/LadderGFP_lower_v2_composite.tif
- __MACOSX/Figure 2/2D/Ladder+GFP_lower_v2/._LadderGFP_lower_v2_composite.tif
- Figure 2/2D/Ladder+GFP_lower_v2/LadderGFP_lower_v2Chemi.tif
- __MACOSX/Figure 2/2D/Ladder+GFP_lower_v2/._LadderGFP_lower_v2Chemi.tif
- Figure 2/2D/Ladder+GFP_lower_v2/LadderGFP_lower_v2Membrane.tif
- __MACOSX/Figure 2/2D/Ladder+GFP_lower_v2/._LadderGFP_lower_v2Membrane.tif
- Figure 2/2D/Ladder+GSK3/LadderGSK3Membrane.tif
- __MACOSX/Figure 2/2D/Ladder+GSK3/._LadderGSK3Membrane.tif
- Figure 2/2D/Ladder+GSK3/LadderGSK3_composite.tif
- __MACOSX/Figure 2/2D/Ladder+GSK3/._LadderGSK3_composite.tif
- Figure 2/2D/Ladder+GSK3/LadderGSK3Chemi.tif
- __MACOSX/Figure 2/2D/Ladder+GSK3/._LadderGSK3Chemi.tif
- Figure 2/2E/Ladder+STAT3_top/LadderSTAT3_top_composite.tif
- __MACOSX/Figure 2/2E/Ladder+STAT3_top/._LadderSTAT3_top_composite.tif
- Figure 2/2E/Ladder+STAT3_top/LadderSTAT3_topMembrane.tif
- __MACOSX/Figure 2/2E/Ladder+STAT3_top/._LadderSTAT3_topMembrane.tif
- Figure 2/2E/Ladder+STAT3_top/LadderSTAT3_topChemi.tif
- __MACOSX/Figure 2/2E/Ladder+STAT3_top/._LadderSTAT3_topChemi.tif
- Figure 2/2E/Ladder+STAT3+pY705-STAT3/LadderSTAT3pY705-STAT3_composite.tif
- __MACOSX/Figure 2/2E/Ladder+STAT3+pY705-STAT3/._LadderSTAT3pY705-STAT3_composite.tif
- Figure 2/2E/Ladder+STAT3+pY705-STAT3/LadderSTAT3pY705-STAT3Chemi.tif
- __MACOSX/Figure 2/2E/Ladder+STAT3+pY705-STAT3/._LadderSTAT3pY705-STAT3Chemi.tif
- Figure 2/2E/Ladder+STAT3+pY705-STAT3/LadderSTAT3pY705-STAT3Membrane.tif
- __MACOSX/Figure 2/2E/Ladder+STAT3+pY705-STAT3/._LadderSTAT3pY705-STAT3Membrane.tif
- Figure 2/2E/Ladder+GFP_middle_V2/LadderGFP_middle_V2Chemi.tif
- __MACOSX/Figure 2/2E/Ladder+GFP_middle_V2/._LadderGFP_middle_V2Chemi.tif
- Figure 2/2E/Ladder+GFP_middle_V2/LadderGFP_middle_V2_composite.tif
- __MACOSX/Figure 2/2E/Ladder+GFP_middle_V2/._LadderGFP_middle_V2_composite.tif
- Figure 2/2E/Ladder+GFP_middle_V2/LadderGFP_middle_V2Membrane.tif
- __MACOSX/Figure 2/2E/Ladder+GFP_middle_V2/._LadderGFP_middle_V2Membrane.tif
- Figure 2/2E/Ladder+Tub/LadderTubChemi.tif
- __MACOSX/Figure 2/2E/Ladder+Tub/._LadderTubChemi.tif
- Figure 2/2E/Ladder+Tub/LadderTubMembrane.tif
- __MACOSX/Figure 2/2E/Ladder+Tub/._LadderTubMembrane.tif
- Figure 2/2E/Ladder+Tub/LadderTub_composite.tif
- __MACOSX/Figure 2/2E/Ladder+Tub/._LadderTub_composite.tif
- Figure 2/2B/Ladder+STAT3/LadderSTAT3Chemi.tif
- __MACOSX/Figure 2/2B/Ladder+STAT3/._LadderSTAT3Chemi.tif
- Figure 2/2B/Ladder+STAT3/LadderSTAT3_composite.tif
- __MACOSX/Figure 2/2B/Ladder+STAT3/._LadderSTAT3_composite.tif
- Figure 2/2B/Ladder+STAT3/LadderSTAT3Membrane.tif
- __MACOSX/Figure 2/2B/Ladder+STAT3/._LadderSTAT3Membrane.tif
- Figure 2/2B/Ladder+GFP/LadderGFPChemi.tif
- __MACOSX/Figure 2/2B/Ladder+GFP/._LadderGFPChemi.tif
- Figure 2/2B/Ladder+GFP/LadderGFP_composite.tif
- __MACOSX/Figure 2/2B/Ladder+GFP/._LadderGFP_composite.tif
- Figure 2/2B/Ladder+GFP/LadderGFPMembrane.tif
- __MACOSX/Figure 2/2B/Ladder+GFP/._LadderGFPMembrane.tif
- Figure 2/2B/Ladder+GSK3/LadderGSK3Membrane.tif
- __MACOSX/Figure 2/2B/Ladder+GSK3/._LadderGSK3Membrane.tif
- Figure 2/2B/Ladder+GSK3/LadderGSK3_composite.tif
- __MACOSX/Figure 2/2B/Ladder+GSK3/._LadderGSK3_composite.tif
- Figure 2/2B/Ladder+GSK3/LadderGSK3Chemi.tif
- __MACOSX/Figure 2/2B/Ladder+GSK3/._LadderGSK3Chemi.tif
