# Supplementary material for: Bacterial effectors mediate kinase reprogramming through mimicry of conserved eukaryotic motifs
Source: EMBO Rep. 2025 May 12;26(14):3529–53. doi: 10.1038/s44319-025-00472-y (PMC12287357; doi:10.1038/s44319-025-00472-y)
Supplement: Supplementary file 5 — Source data Fig. 3 [file 44319_2025_472_MOESM5_ESM.zip]

Archive with 136 entries (122 files):
- Figure 3/
- __MACOSX/._Figure 3
- Figure 3/3E/
- __MACOSX/Figure 3/._3E
- Figure 3/3B/
- __MACOSX/Figure 3/._3B
- Figure 3/.DS_Store
- __MACOSX/Figure 3/._.DS_Store
- Figure 3/3H/
- __MACOSX/Figure 3/._3H
- Figure 3/3A/
- __MACOSX/Figure 3/._3A
- Figure 3/3F/
- __MACOSX/Figure 3/._3F
- Figure 3/3G/
- __MACOSX/Figure 3/._3G
- Figure 3/3E/STAT3_memb_overlay.tif
- __MACOSX/Figure 3/3E/._STAT3_memb_overlay.tif
- Figure 3/3E/Tubulin.tif
- __MACOSX/Figure 3/3E/._Tubulin.tif
- Figure 3/3E/HA_memb_overlay.tif
- __MACOSX/Figure 3/3E/._HA_memb_overlay.tif
- Figure 3/3E/3E_readme.pptx
- __MACOSX/Figure 3/3E/._3E_readme.pptx
- Figure 3/3E/pY705-STAT3_2nd.tif
- __MACOSX/Figure 3/3E/._pY705-STAT3_2nd.tif
- Figure 3/3E/Tubulin_memb_overlay.tif
- __MACOSX/Figure 3/3E/._Tubulin_memb_overlay.tif
- Figure 3/3E/HA_last.tif
- __MACOSX/Figure 3/3E/._HA_last.tif
- Figure 3/3E/STAT3_1st.tif
- __MACOSX/Figure 3/3E/._STAT3_1st.tif
- Figure 3/3E/DnaK_3rd.tif
- __MACOSX/Figure 3/3E/._DnaK_3rd.tif
- Figure 3/3E/pY705-STAT3_memb_overlay.tif
- __MACOSX/Figure 3/3E/._pY705-STAT3_memb_overlay.tif
- Figure 3/3E/DnaK_memb_overlay.tif
- __MACOSX/Figure 3/3E/._DnaK_memb_overlay.tif
- Figure 3/3B/Ladder+STAT3_+GSK3+GFP+pTyr/
- __MACOSX/Figure 3/3B/._Ladder+STAT3_+GSK3+GFP+pTyr
- Figure 3/3B/.DS_Store
- __MACOSX/Figure 3/3B/._.DS_Store
- Figure 3/3B/3B_readme.pptx
- __MACOSX/Figure 3/3B/._3B_readme.pptx
- Figure 3/3H/Ladder+STAT3/
- __MACOSX/Figure 3/3H/._Ladder+STAT3
- Figure 3/3H/.DS_Store
- __MACOSX/Figure 3/3H/._.DS_Store
- Figure 3/3H/Ladder+pTyr_top_right/
- __MACOSX/Figure 3/3H/._Ladder+pTyr_top_right
- Figure 3/3H/Ladder+HA/
- __MACOSX/Figure 3/3H/._Ladder+HA
- Figure 3/3H/Ladder+GSK3_lower_right/
- __MACOSX/Figure 3/3H/._Ladder+GSK3_lower_right
- Figure 3/3H/3H_readme.pptx
- __MACOSX/Figure 3/3H/._3H_readme.pptx
- Figure 3/3A/HA_raw.tif
- __MACOSX/Figure 3/3A/._HA_raw.tif
- Figure 3/3A/3A_readme.pptx
- __MACOSX/Figure 3/3A/._3A_readme.pptx
- Figure 3/3A/pY705-STAT3_raw.tif
- __MACOSX/Figure 3/3A/._pY705-STAT3_raw.tif
- Figure 3/3A/Tubulin_raw.tif
- __MACOSX/Figure 3/3A/._Tubulin_raw.tif
- Figure 3/3A/DnaK_raw.tif
- __MACOSX/Figure 3/3A/._DnaK_raw.tif
- Figure 3/3A/STAT3_raw_bottom_right.tif
- __MACOSX/Figure 3/3A/._STAT3_raw_bottom_right.tif
- Figure 3/3F/pTyrosine.tif
- __MACOSX/Figure 3/3F/._pTyrosine.tif
- Figure 3/3F/3F_readme.pptx
- __MACOSX/Figure 3/3F/._3F_readme.pptx
- Figure 3/3F/GSK3_memb_overlay_lower.tif
- __MACOSX/Figure 3/3F/._GSK3_memb_overlay_lower.tif
- Figure 3/3F/STAT3_memb_overlay_TOP.tif
- __MACOSX/Figure 3/3F/._STAT3_memb_overlay_TOP.tif
- Figure 3/3F/pTyrosine_memb_overlay.tif
- __MACOSX/Figure 3/3F/._pTyrosine_memb_overlay.tif
- Figure 3/3F/GFP.tif
- __MACOSX/Figure 3/3F/._GFP.tif
- Figure 3/3F/STAT3_top.tif
- __MACOSX/Figure 3/3F/._STAT3_top.tif
- Figure 3/3F/GSK3_lower.tif
- __MACOSX/Figure 3/3F/._GSK3_lower.tif
- Figure 3/3F/GFP_memb_overlay.tif
- __MACOSX/Figure 3/3F/._GFP_memb_overlay.tif
- Figure 3/3G/.DS_Store
- __MACOSX/Figure 3/3G/._.DS_Store
- Figure 3/3G/Ladder+pTyr_Bottom/
- __MACOSX/Figure 3/3G/._Ladder+pTyr_Bottom
- Figure 3/3G/Ladder+GFP_bottom_right/
- __MACOSX/Figure 3/3G/._Ladder+GFP_bottom_right
- Figure 3/3G/3G_readme.pptx
- __MACOSX/Figure 3/3G/._3G_readme.pptx
- Figure 3/3B/Ladder+STAT3_+GSK3+GFP+pTyr/LadderSTAT3_GSK3GFPpTyrChemi.tif
- __MACOSX/Figure 3/3B/Ladder+STAT3_+GSK3+GFP+pTyr/._LadderSTAT3_GSK3GFPpTyrChemi.tif
- Figure 3/3B/Ladder+STAT3_+GSK3+GFP+pTyr/LadderSTAT3_GSK3GFPpTyrMembrane.tif
- __MACOSX/Figure 3/3B/Ladder+STAT3_+GSK3+GFP+pTyr/._LadderSTAT3_GSK3GFPpTyrMembrane.tif
- Figure 3/3B/Ladder+STAT3_+GSK3+GFP+pTyr/LadderSTAT3_GSK3GFPpTyr_composite.tif
- __MACOSX/Figure 3/3B/Ladder+STAT3_+GSK3+GFP+pTyr/._LadderSTAT3_GSK3GFPpTyr_composite.tif
- Figure 3/3H/Ladder+STAT3/LadderSTAT3Chemi.tif
- __MACOSX/Figure 3/3H/Ladder+STAT3/._LadderSTAT3Chemi.tif
- Figure 3/3H/Ladder+STAT3/LadderSTAT3_composite.tif
- __MACOSX/Figure 3/3H/Ladder+STAT3/._LadderSTAT3_composite.tif
- Figure 3/3H/Ladder+STAT3/LadderSTAT3Membrane.tif
- __MACOSX/Figure 3/3H/Ladder+STAT3/._LadderSTAT3Membrane.tif
- Figure 3/3H/Ladder+pTyr_top_right/LadderGSK3_lower_right_composite.tif
- __MACOSX/Figure 3/3H/Ladder+pTyr_top_right/._LadderGSK3_lower_right_composite.tif
- Figure 3/3H/Ladder+pTyr_top_right/LadderGSK3_lower_rightMembrane.tif
- __MACOSX/Figure 3/3H/Ladder+pTyr_top_right/._LadderGSK3_lower_rightMembrane.tif
- Figure 3/3H/Ladder+pTyr_top_right/LadderGSK3_lower_rightChemi.tif
- __MACOSX/Figure 3/3H/Ladder+pTyr_top_right/._LadderGSK3_lower_rightChemi.tif
- Figure 3/3H/Ladder+HA/LadderHA_composite.tif
- __MACOSX/Figure 3/3H/Ladder+HA/._LadderHA_composite.tif
- Figure 3/3H/Ladder+HA/LadderHAMembrane.tif
- __MACOSX/Figure 3/3H/Ladder+HA/._LadderHAMembrane.tif
- Figure 3/3H/Ladder+HA/LadderHAChemi.tif
- __MACOSX/Figure 3/3H/Ladder+HA/._LadderHAChemi.tif
- Figure 3/3H/Ladder+GSK3_lower_right/LadderGSK3_lower_right_composite.tif
- __MACOSX/Figure 3/3H/Ladder+GSK3_lower_right/._LadderGSK3_lower_right_composite.tif
- Figure 3/3H/Ladder+GSK3_lower_right/LadderGSK3_lower_rightMembrane.tif
- __MACOSX/Figure 3/3H/Ladder+GSK3_lower_right/._LadderGSK3_lower_rightMembrane.tif
- Figure 3/3H/Ladder+GSK3_lower_right/LadderGSK3_lower_rightChemi.tif
- __MACOSX/Figure 3/3H/Ladder+GSK3_lower_right/._LadderGSK3_lower_rightChemi.tif
- Figure 3/3G/Ladder+pTyr_Bottom/LadderpTyr_Bottom_composite.tif
- __MACOSX/Figure 3/3G/Ladder+pTyr_Bottom/._LadderpTyr_Bottom_composite.tif
- Figure 3/3G/Ladder+pTyr_Bottom/LadderpTyr_BottomChemi.tif
- __MACOSX/Figure 3/3G/Ladder+pTyr_Bottom/._LadderpTyr_BottomChemi.tif
- Figure 3/3G/Ladder+pTyr_Bottom/LadderpTyr_BottomMembrane.tif
- __MACOSX/Figure 3/3G/Ladder+pTyr_Bottom/._LadderpTyr_BottomMembrane.tif
- Figure 3/3G/Ladder+GFP_bottom_right/LadderGFP_bottom_rightChemi.tif
- __MACOSX/Figure 3/3G/Ladder+GFP_bottom_right/._LadderGFP_bottom_rightChemi.tif
- Figure 3/3G/Ladder+GFP_bottom_right/LadderGFP_bottom_rightMembrane.tif
- __MACOSX/Figure 3/3G/Ladder+GFP_bottom_right/._LadderGFP_bottom_rightMembrane.tif
- Figure 3/3G/Ladder+GFP_bottom_right/LadderGFP_bottom_right_composite.tif
- __MACOSX/Figure 3/3G/Ladder+GFP_bottom_right/._LadderGFP_bottom_right_composite.tif
