# Supplementary material for: Bacterial effectors mediate kinase reprogramming through mimicry of conserved eukaryotic motifs
Source: EMBO Rep. 2025 May 12;26(14):3529–53. doi: 10.1038/s44319-025-00472-y (PMC12287357; doi:10.1038/s44319-025-00472-y)
Supplement: Supplementary file 6 — Source data Fig. 4 [file 44319_2025_472_MOESM6_ESM.zip]

Archive with 8 entries (6 files):
- Figure 4/
- __MACOSX/._Figure 4
- Figure 4/.DS_Store
- __MACOSX/Figure 4/._.DS_Store
- Figure 4/4A/
- __MACOSX/Figure 4/._4A
- Figure 4/4A/4A Competitive Index.xlsx
- __MACOSX/Figure 4/4A/._4A Competitive Index.xlsx
