# Supplementary material for: Bacterial effectors mediate kinase reprogramming through mimicry of conserved eukaryotic motifs
Source: EMBO Rep. 2025 May 12;26(14):3529–53. doi: 10.1038/s44319-025-00472-y (PMC12287357; doi:10.1038/s44319-025-00472-y)
Supplement: Supplementary file 6 — Source data Fig. 4 [file 44319_2025_472_MOESM6_ESM.zip › Figure 4/4A/4A Competitive Index.xlsx]

## Sheet: Sheet1
Figure 4A	Competitive Index experiment
group	ΔsteE+pSteE:2HA / WT+pE	ΔsteE+pSteE:2HAL89A / WT+pE	ΔsteE+pSteE:2HAY143F / WT+pE
log10(output/input)	-0.0617007	-0.891823	-0.397197
	-0.0178662	-0.838746	-0.638654
	-0.0705246	-0.725123	-0.419496
	0.174314	-0.720159	-0.109202
	-0.0528983	-0.767819	-0.186141
			-0.457334
			-0.289726
	Mean
	-0.00573525	-0.788734	-0.356822
